# Supplementary material for: 3-(1H-Tetra­zol-5-yl)benzoic acid
Source: Acta Crystallogr Sect E Struct Rep Online. 2008 Dec 10;65(Pt 1):o89. doi: 10.1107/S1600536808041482 (PMC2967996; doi:10.1107/S1600536808041482)
Supplement: Supplementary file 1 [file e-65-00o89-sup1.cif]

##############################################################################
###                                                                        ###
###        Electronic paper (Acta Crystallographica Section E)             ###
###                                                                        ###
##############################################################################
#                                                                            #
# This CIF contains the data in a paper accepted for publication in Acta     #
# Crystallographica Section E. It conforms to the requirements of Notes      #
# for Authors for Section E, and has been peer reviewed under the auspices   #
# of the IUCr Commission on Journals.                                        #
#                                                                            #
# Full details of the Crystallographic Information File format               #
# are given in the paper "The Crystallographic Information File (CIF):       #
# a New Standard Archive File for Crystallography" by S. R. Hall, F. H.      #
# Allen and I. D. Brown [Acta Cryst. (1991), A47, 655-685].                  #
#                                                                            #
# The current version of the core CIF dictionary is obtainable from          #
# ftp://ftp.iucr.org/pub/cif_core.dic. The current version number is 2.4.    #
#                                                                            #
# Software is freely available for graphical display of the structure(s) in  #
# this CIF.  For information consult the CIF home page http://www.iucr.org/  #
# cif/home.html                                                              #
#                                                                            #
# This file may be used for bona fide research purposes within the           #
# scientific community so long as proper attribution is given to the journal # 
# article from which it was obtained.                                        #
#                                                                            #
##############################################################################
                                             
data_I
_audit_creation_method     SHELXL-97
_chemical_name_systematic
;
;
_chemical_name_common     ?
_chemical_formula_moiety     'C8 H6 N4 O2'
_chemical_formula_sum     'C8 H6 N4 O2'
_chemical_formula_weight     190.17
_chemical_melting_point     ?
_symmetry_cell_setting     monoclinic
_symmetry_space_group_name_H-M     'P 21/c'
_symmetry_space_group_name_Hall     '-P 2ybc'
loop_
    _symmetry_equiv_pos_as_xyz
    'x, y, z'
    '-x, y+1/2, -z+1/2'
    '-x, -y, -z'
    'x, -y-1/2, z-1/2'
_cell_length_a     5.2501(10)
_cell_length_b     16.805(3)
_cell_length_c     9.3290(18)
_cell_angle_alpha     90.00
_cell_angle_beta     99.188(3)
_cell_angle_gamma     90.00
_cell_volume     812.5(3)
_cell_formula_units_Z     4
_cell_measurement_reflns_used     785
_cell_measurement_theta_min     2.41
_cell_measurement_theta_max     28.0
_cell_measurement_temperature     293(2)
_exptl_crystal_description     block
_exptl_crystal_colour     colorless
_exptl_crystal_size_max     0.45
_exptl_crystal_size_mid     0.14
_exptl_crystal_size_min     0.13
_exptl_crystal_density_diffrn     1.555
_exptl_crystal_density_meas     ?
_exptl_crystal_density_method     'not measured'
_exptl_crystal_F_000     392
_exptl_absorpt_coefficient_mu     0.118
_exptl_absorpt_correction_type     multi-scan
_exptl_absorpt_process_details     'SADABS  (Sheldrick, 2000)'
_exptl_absorpt_correction_T_min     0.9489
_exptl_absorpt_correction_T_max     0.9849
_exptl_special_details
;
;
_diffrn_ambient_temperature     293(2)
_diffrn_radiation_type     MoK\a
_diffrn_radiation_wavelength     0.71073
_diffrn_radiation_source     'fine-focus sealed tube'
_diffrn_radiation_monochromator     graphite
_diffrn_measurement_device_type     'Bruker APX CCD'
_diffrn_measurement_method     'phi and omega scan'
_diffrn_detector_area_resol_mean     ?
_diffrn_reflns_number     5991
_diffrn_reflns_av_R_equivalents     0.0176
_diffrn_reflns_av_sigmaI/netI     0.0166
_diffrn_reflns_theta_min     2.42
_diffrn_reflns_theta_max     26.00
_diffrn_reflns_theta_full     26.00
_diffrn_measured_fraction_theta_max     0.991
_diffrn_measured_fraction_theta_full     0.991
_diffrn_reflns_limit_h_min     -6
_diffrn_reflns_limit_h_max     6
_diffrn_reflns_limit_k_min     -20
_diffrn_reflns_limit_k_max     20
_diffrn_reflns_limit_l_min     -11
_diffrn_reflns_limit_l_max     11
_diffrn_standards_number     ?
_diffrn_standards_interval_count     ?
_diffrn_standards_interval_time     ?
_diffrn_standards_decay_%     ?
_refine_special_details
;
Refinement of <i>F</i>^2^ against ALL reflections. The weighted <i>R</i>-factor
<i>wR</i> and goodness of fit <i>S</i> are based on <i>F</i>^2^, conventional
<i>R</i>-factors <i>R</i> are based on <i>F</i>, with <i>F</i> set to zero for
negative <i>F</i>^2^. The threshold expression of <i>F</i>^2^ >
\s(<i>F</i>^2^) is used only for calculating <i>R</i>-factors(gt) <i>etc</i>.
and is not relevant to the choice of reflections for refinement.
<i>R</i>-factors based on <i>F</i>^2^ are statistically about twice as large
as those based on <i>F</i>, and <i>R</i>- factors based on ALL data will be
even larger.
;
_reflns_number_total     1583
_reflns_number_gt     1425
_reflns_threshold_expression     I>2\s(I)
_refine_ls_structure_factor_coef     Fsqd
_refine_ls_matrix_type     full
_refine_ls_R_factor_all     0.0430
_refine_ls_R_factor_gt     0.0396
_refine_ls_wR_factor_gt     0.1029
_refine_ls_wR_factor_ref     0.1060
_refine_ls_goodness_of_fit_ref     1.072
_refine_ls_restrained_S_all     1.072
_refine_ls_number_reflns     1583
_refine_ls_number_parameters     136
_refine_ls_number_restraints     0
_refine_ls_hydrogen_treatment     mixed
_refine_ls_weighting_scheme     calc
_refine_ls_weighting_details
         'calc w=1/[\s^2^(Fo^2^)+(0.0592P)^2^+0.1634P] where P=(Fo^2^+2Fc^2^)/3'
_atom_sites_solution_hydrogens     geom
_atom_sites_solution_primary     direct
_atom_sites_solution_secondary     difmap
_refine_ls_shift/su_max     0.000
_refine_ls_shift/su_mean     0.000
_refine_diff_density_max     0.193
_refine_diff_density_min     -0.244
_refine_ls_extinction_method     SHELXL
_refine_ls_extinction_coef     0.018(3)
_refine_ls_extinction_expression
                                  'Fc^*^=kFc[1+0.001xFc^2^\l^3^/sin(2\q)]^-1/4^'
loop_
    _atom_type_symbol
    _atom_type_description
    _atom_type_scat_dispersion_real
    _atom_type_scat_dispersion_imag
    _atom_type_scat_source
    'C' 'C' 0.0033 0.0016
                         'International Tables Vol C Tables 4.2.6.8 and 6.1.1.4'
    'H' 'H' 0.0000 0.0000
                         'International Tables Vol C Tables 4.2.6.8 and 6.1.1.4'
    'N' 'N' 0.0061 0.0033
                         'International Tables Vol C Tables 4.2.6.8 and 6.1.1.4'
    'O' 'O' 0.0106 0.0060
                         'International Tables Vol C Tables 4.2.6.8 and 6.1.1.4'
_computing_data_collection     'SMART (Bruker, 2000)'
_computing_cell_refinement     'SMART (Bruker, 2000)'
_computing_data_reduction     'SAINT (Bruker, 2000)'
_computing_structure_solution     'SHELXS (Sheldrick, 2008)'
_computing_structure_refinement     'SHELXL (Sheldrick, 2008)'
_computing_molecular_graphics     'SHELXTL Sheldrick, 2008)'
_computing_publication_material     'SHELXL97 (Sheldrick, 2008)'
loop_
    _atom_site_type_symbol
    _atom_site_label
    _atom_site_fract_x
    _atom_site_fract_y
    _atom_site_fract_z
    _atom_site_U_iso_or_equiv
    _atom_site_adp_type
    _atom_site_calc_flag
    _atom_site_refinement_flags
    _atom_site_occupancy
    _atom_site_disorder_assembly
    _atom_site_disorder_group
    O O1 0.0644(2) 0.36005(6) 0.68049(12) 0.0471(3) Uani d . 1 . .
    O O2 0.3759(2) 0.42002(6) 0.58687(13) 0.0496(3) Uani d . 1 . .
    H H2B 0.410(4) 0.3707(14) 0.550(2) 0.082(7) Uiso d . 1 . .
    C C1 0.1794(3) 0.42040(8) 0.65768(15) 0.0358(3) Uani d . 1 . .
    C C2 0.1127(3) 0.50146(7) 0.70380(15) 0.0349(3) Uani d . 1 . .
    C C3 -0.0705(3) 0.51184(8) 0.79498(16) 0.0403(4) Uani d . 1 . .
    H H3A -0.1499 0.4680 0.8296 0.048 Uiso calc R 1 . .
    C C4 -0.1332(3) 0.58797(9) 0.83368(16) 0.0439(4) Uani d . 1 . .
    H H4A -0.2539 0.5950 0.8955 0.053 Uiso calc R 1 . .
    C C5 -0.0189(3) 0.65372(8) 0.78180(16) 0.0392(3) Uani d . 1 . .
    H H5A -0.0640 0.7046 0.8081 0.047 Uiso calc R 1 . .
    C C6 0.1642(3) 0.64386(7) 0.68994(14) 0.0338(3) Uani d . 1 . .
    C C7 0.2301(2) 0.56732(8) 0.65297(14) 0.0356(3) Uani d . 1 . .
    H H7A 0.3544 0.5602 0.5934 0.043 Uiso calc R 1 . .
    C C8 0.2910(3) 0.71171(7) 0.63149(14) 0.0338(3) Uani d . 1 . .
    N N1 0.2597(2) 0.78846(7) 0.66034(13) 0.0402(3) Uani d . 1 . .
    N N2 0.4101(3) 0.83282(7) 0.58804(14) 0.0453(3) Uani d . 1 . .
    N N3 0.5310(3) 0.78398(7) 0.51637(14) 0.0445(3) Uani d . 1 . .
    N N4 0.4608(2) 0.70804(7) 0.54077(13) 0.0394(3) Uani d . 1 . .
    H H1A 0.147(4) 0.8129(12) 0.716(2) 0.067(5) Uiso d . 1 . .
loop_
    _atom_site_aniso_label
    _atom_site_aniso_U_11
    _atom_site_aniso_U_22
    _atom_site_aniso_U_33
    _atom_site_aniso_U_12
    _atom_site_aniso_U_13
    _atom_site_aniso_U_23
    O1 0.0573(7) 0.0296(5) 0.0618(7) -0.0056(4) 0.0317(5) 0.0017(4)
    O2 0.0616(7) 0.0266(5) 0.0718(7) -0.0021(4) 0.0446(6) -0.0037(5)
    C1 0.0416(7) 0.0290(7) 0.0408(7) -0.0007(5) 0.0188(6) 0.0037(5)
    C2 0.0379(7) 0.0299(7) 0.0400(7) 0.0007(5) 0.0158(6) 0.0010(5)
    C3 0.0448(8) 0.0328(7) 0.0485(8) -0.0023(6) 0.0231(6) 0.0013(6)
    C4 0.0468(8) 0.0408(8) 0.0510(8) 0.0015(6) 0.0285(7) -0.0021(6)
    C5 0.0434(8) 0.0305(7) 0.0474(8) 0.0036(5) 0.0188(6) -0.0048(6)
    C6 0.0374(7) 0.0285(7) 0.0380(7) -0.0004(5) 0.0133(5) -0.0002(5)
    C7 0.0394(7) 0.0311(7) 0.0406(7) 0.0002(5) 0.0195(6) 0.0003(5)
    C8 0.0383(7) 0.0266(6) 0.0388(7) 0.0026(5) 0.0131(5) -0.0021(5)
    N1 0.0498(7) 0.0263(6) 0.0496(7) 0.0012(5) 0.0238(6) -0.0017(5)
    N2 0.0564(8) 0.0290(6) 0.0559(8) -0.0022(5) 0.0257(6) 0.0001(5)
    N3 0.0537(7) 0.0293(6) 0.0562(8) -0.0026(5) 0.0260(6) 0.0005(5)
    N4 0.0470(7) 0.0263(6) 0.0504(7) -0.0010(5) 0.0247(5) -0.0010(5)
_geom_special_details
;
All e.s.d.'s (except the e.s.d. in the dihedral angle between two l.s. planes)
are estimated using the full covariance matrix. The cell e.s.d.'s are taken
into account individually in the estimation of e.s.d.'s in distances, angles
and torsion angles; correlations between e.s.d.'s in cell parameters are only
used when they are defined by crystal symmetry. An approximate (isotropic)
treatment of cell e.s.d.'s is used for estimating e.s.d.'s involving l.s.
planes.
;
loop_
    _geom_bond_atom_site_label_1
    _geom_bond_atom_site_label_2
    _geom_bond_site_symmetry_2
    _geom_bond_distance
    _geom_bond_publ_flag
    O1 C1 . 1.2163(16) ?
    O2 C1 . 1.3112(16) ?
    O2 H2B . 0.93(2) ?
    C1 C2 . 1.4871(18) ?
    C2 C7 . 1.3868(18) ?
    C2 C3 . 1.3927(19) ?
    C3 C4 . 1.3833(19) ?
    C3 H3A . 0.9300 ?
    C4 C5 . 1.381(2) ?
    C4 H4A . 0.9300 ?
    C5 C6 . 1.3961(18) ?
    C5 H5A . 0.9300 ?
    C6 C7 . 1.3898(18) ?
    C6 C8 . 1.4684(18) ?
    C7 H7A . 0.9300 ?
    C8 N4 . 1.3254(17) ?
    C8 N1 . 1.3331(17) ?
    N1 N2 . 1.3430(16) ?
    N1 H1A . 0.94(2) ?
    N2 N3 . 1.2882(17) ?
    N3 N4 . 1.3576(16) ?
loop_
    _geom_angle_atom_site_label_1
    _geom_angle_atom_site_label_2
    _geom_angle_atom_site_label_3
    _geom_angle_site_symmetry_1
    _geom_angle_site_symmetry_3
    _geom_angle
    _geom_angle_publ_flag
    C1 O2 H2B . . 114.1(14) ?
    O1 C1 O2 . . 122.47(12) ?
    O1 C1 C2 . . 124.52(12) ?
    O2 C1 C2 . . 113.01(11) ?
    C7 C2 C3 . . 119.79(12) ?
    C7 C2 C1 . . 119.61(11) ?
    C3 C2 C1 . . 120.59(11) ?
    C4 C3 C2 . . 119.44(12) ?
    C4 C3 H3A . . 120.3 ?
    C2 C3 H3A . . 120.3 ?
    C5 C4 C3 . . 120.91(12) ?
    C5 C4 H4A . . 119.5 ?
    C3 C4 H4A . . 119.5 ?
    C4 C5 C6 . . 120.02(12) ?
    C4 C5 H5A . . 120.0 ?
    C6 C5 H5A . . 120.0 ?
    C7 C6 C5 . . 119.03(12) ?
    C7 C6 C8 . . 118.74(11) ?
    C5 C6 C8 . . 122.22(12) ?
    C2 C7 C6 . . 120.79(12) ?
    C2 C7 H7A . . 119.6 ?
    C6 C7 H7A . . 119.6 ?
    N4 C8 N1 . . 106.91(11) ?
    N4 C8 C6 . . 126.31(11) ?
    N1 C8 C6 . . 126.77(12) ?
    C8 N1 N2 . . 109.54(11) ?
    C8 N1 H1A . . 129.9(12) ?
    N2 N1 H1A . . 120.5(12) ?
    N3 N2 N1 . . 106.56(11) ?
    N2 N3 N4 . . 110.02(11) ?
    C8 N4 N3 . . 106.96(10) ?
loop_
    _geom_hbond_atom_site_label_D
    _geom_hbond_atom_site_label_H
    _geom_hbond_atom_site_label_A
    _geom_hbond_site_symmetry_A
    _geom_hbond_distance_DH
    _geom_hbond_distance_HA
    _geom_hbond_distance_DA
    _geom_hbond_angle_DHA
    O2 H2B N4 3_666 0.93(2) 1.76(2) 2.6664(15) 164(2)
    N1 H1A O1 2_556 0.94(2) 1.77(2) 2.7118(16) 179.1(19)
data_global
_journal_date_recd_electronic     2008-12-08
_journal_date_accepted     2008-12-08
_journal_name_full     'Acta Crystallographica, Section E'
_journal_year     2009
_journal_volume     65
_journal_issue      1
_journal_page_first     o89
_journal_page_last     o89
_journal_paper_category     QO
_journal_coeditor_code     BT2829
_publ_contact_author_name     'Dr Lin Cheng'
_publ_contact_author_address
;
Department of Chemistry and Chemical Engineering
Southeast University
Nanjing,211189
China
;
_publ_contact_author_email     cep02chl@yahoo.com.cn
_publ_contact_author_fax     86-25-83595068
_publ_contact_author_phone     86-25-83595068
_publ_section_title
;
3-(1<i>H</i>-tetrazol-5-yl)benzoic acid
;
loop_
    _publ_author_name
    _publ_author_address
    'Cheng, Lin'
;
Department of Chemistry and Chemical Engineering
Southeast University
Nanjing, 211189
People's Republic of China
;
    'Zhang, Ya-Wen'
;
Department of Chemistry and Chemical Engineering
Southeast University
Nanjing, 211189
People's Republic of China
;
    'Wang, Jian-Quan'
;
Department of Chemistry and Chemical Engineering
Southeast University
Nanjing, 211189
People's Republic of China
;
    'Zhang, Gong'
;
Department of Chemistry and Chemical Engineering
State Key Laboratory of Coordination Chemistry
Nanjing University
Nanjing, 211189
People's Republic of China
;
