# Supplementary material for: 3-(1H-Tetra­zol-5-yl)benzoic acid
Source: Acta Crystallogr Sect E Struct Rep Online. 2008 Dec 10;65(Pt 1):o89. doi: 10.1107/S1600536808041482 (PMC2967996; doi:10.1107/S1600536808041482)
Supplement: Supplementary file 2 [file e-65-00o89-Isup2.hkl]

# 
# h,k,l, Fc-squared, Fo-squared, sigma(Fo-squared) and status flag 
# 
data_I
_shelx_title ' 1 in P2(1)/c' 
_shelx_refln_list_code          4 
_shelx_F_calc_maximum      240.09 
_exptl_crystal_F_000       392.00 
_reflns_d_resolution_high  0.8108 
 
loop_ 
 _symmetry_equiv_pos_as_xyz 
 'x, y, z' 
 '-x, y+1/2, -z+1/2' 
 '-x, -y, -z' 
 'x, -y-1/2, z-1/2' 
 
_cell_length_a     5.2501 
_cell_length_b    16.8050 
_cell_length_c     9.3290 
_cell_angle_alpha  90.000 
_cell_angle_beta   99.188 
_cell_angle_gamma  90.000 
 
_shelx_F_squared_multiplier     1.000 
 
loop_ 
 _refln_index_h 
 _refln_index_k 
 _refln_index_l 
 _refln_F_squared_calc 
 _refln_F_squared_meas 
 _refln_F_squared_sigma 
 _refln_observed_status 
   1   0   0      495.60      456.20      9.17 o 
   2   0   0      224.56      227.73      3.03 o 
   3   0   0      218.56      230.28      3.29 o 
   4   0   0        1.16        1.07      0.29 o 
   5   0   0        1.98        2.41      0.77 o 
   1   1   0     1464.61     1309.19     18.12 o 
   2   1   0      698.89      724.34      6.69 o 
   3   1   0      626.64      667.71      6.38 o 
   4   1   0       60.84       59.92      1.07 o 
   5   1   0        7.71        9.13      1.18 o 
   0   2   0      542.99      606.65     12.01 o 
   1   2   0     5000.69     5316.66     82.96 o 
   2   2   0      242.82      231.84      2.67 o 
   3   2   0        3.21        4.04      0.26 o 
   4   2   0      435.37      448.76      4.64 o 
   5   2   0        5.23        5.82      0.60 o 
   1   3   0     3609.33     3681.22     32.68 o 
   2   3   0        7.59        8.57      0.26 o 
   3   3   0      144.30      140.56      1.72 o 
   4   3   0       36.02       33.81      1.29 o 
   5   3   0        2.77        3.37      0.52 o 
   6   3   0        3.06        2.32      0.69 o 
   0   4   0      212.72      233.49      2.94 o 
   1   4   0      849.47      879.80      8.01 o 
   2   4   0        5.61        6.18      0.25 o 
   3   4   0       32.02       30.37      0.59 o 
   4   4   0       63.80       64.61      1.39 o 
   5   4   0      168.39      172.58      2.81 o 
   6   4   0       23.83       24.47      1.55 o 
   1   5   0       50.46       48.71      0.79 o 
   2   5   0      134.33      124.91      1.70 o 
   3   5   0      147.18      154.12      4.60 o 
   4   5   0      257.37      263.73      3.59 o 
   5   5   0      130.91      134.94      2.43 o 
   6   5   0        2.05        3.58      0.63 o 
   0   6   0       61.30       75.77      1.24 o 
   1   6   0     1406.58     1549.81     13.96 o 
   2   6   0     1321.28     1411.12     12.85 o 
   3   6   0       56.12       53.95      1.16 o 
   4   6   0        2.97        3.02      0.40 o 
   5   6   0       12.20       11.67      0.75 o 
   6   6   0        6.68        9.35      0.92 o 
   1   7   0      863.23      921.44      8.53 o 
   2   7   0       84.52       83.64      1.19 o 
   3   7   0       45.98       44.07      1.06 o 
   4   7   0       69.71       69.93      1.71 o 
   5   7   0        2.39        3.36      0.49 o 
   6   7   0        1.73        2.60      0.52 o 
   0   8   0      386.51      399.55      5.09 o 
   1   8   0     1956.93     2198.80     18.01 o 
   2   8   0      356.05      398.75      4.09 o 
   3   8   0        4.47        4.76      0.43 o 
   4   8   0       44.92       46.54      1.24 o 
   5   8   0       40.01       42.43      1.33 o 
   1   9   0       26.64       27.89      0.51 o 
   2   9   0        0.01        0.13      0.14 o 
   3   9   0        4.56        4.37      0.43 o 
   4   9   0      202.30      200.97      3.11 o 
   5   9   0      260.27      275.65      4.13 o 
   0  10   0      455.06      503.84      6.42 o 
   1  10   0      338.73      336.09      4.49 o 
   2  10   0       19.02       19.07      0.69 o 
   3  10   0       64.11       54.57      1.28 o 
   4  10   0        0.18        0.76      0.39 o 
   5  10   0      107.66      108.76      2.30 o 
   1  11   0      137.49      135.87      1.79 o 
   2  11   0       16.92       15.58      0.67 o 
   3  11   0       11.55       12.28      0.69 o 
   4  11   0       18.59       18.28      0.91 o 
   5  11   0        0.00       -0.15      0.36 o 
   0  12   0       94.44       75.70      2.02 o 
   1  12   0      231.45      223.26      2.66 o 
   2  12   0        0.33        0.23      0.25 o 
   3  12   0        0.05        0.43      0.28 o 
   4  12   0      281.36      279.87      4.11 o 
   5  12   0       50.69       55.57      1.63 o 
   1  13   0      419.03      425.28      4.54 o 
   2  13   0       14.52       13.30      0.69 o 
   3  13   0      139.66      136.40      2.41 o 
   4  13   0        0.15        0.70      0.37 o 
   0  14   0     3261.89     3353.63     47.68 o 
   1  14   0       36.91       37.65      0.90 o 
   2  14   0        1.25        1.28      0.32 o 
   3  14   0       30.98       26.70      1.00 o 
   4  14   0       16.42       17.13      0.96 o 
   1  15   0        4.84        6.23      0.51 o 
   2  15   0       25.23       21.14      1.45 o 
   3  15   0      203.61      184.83      3.44 o 
   4  15   0        0.60        0.61      0.38 o 
   0  16   0      277.75      252.47      5.01 o 
   1  16   0       71.71       64.61      1.75 o 
   2  16   0       12.36       11.92      0.75 o 
   3  16   0        0.19        0.37      0.35 o 
   4  16   0       13.30       14.36      0.95 o 
   1  17   0       90.82       78.27      2.02 o 
   2  17   0        7.65        9.45      0.80 o 
   3  17   0       25.39       24.99      1.11 o 
   0  18   0        7.81        9.64      1.49 o 
   1  18   0       59.58       57.48      1.75 o 
   2  18   0        5.44        8.35      0.82 o 
   3  18   0        3.00        4.65      0.59 o 
   1  19   0       21.53       24.99      1.25 o 
   2  19   0        0.52        0.34      0.39 o 
   0  20   0        1.09        3.13      0.98 o 
   1  20   0       65.87       72.35      2.73 o 
  -5   1   1        0.73        1.19      0.43 o 
  -4   1   1       91.05       91.79      1.55 o 
  -3   1   1        0.97        2.13      0.22 o 
  -2   1   1       31.59       23.06      0.46 o 
  -1   1   1      910.19      926.11     19.70 o 
   0   1   1     1371.45     1463.26     20.87 o 
   1   1   1     1561.52     1646.07     15.48 o 
   2   1   1      253.14      290.29      2.67 o 
   3   1   1       12.14       10.41      0.36 o 
   4   1   1       15.50       15.60      0.77 o 
   5   1   1       28.41       29.09      1.84 o 
  -6   2   1       85.00       92.11      4.08 o 
  -5   2   1        6.62        6.71      0.76 o 
  -4   2   1       57.65       55.89      1.14 o 
  -3   2   1       21.28       21.01      0.51 o 
  -2   2   1      710.02      762.87      6.46 o 
   0   2   1       32.94       28.95      0.44 o 
   1   2   1      262.74      271.48      2.95 o 
   2   2   1       78.07       73.02      0.95 o 
   3   2   1      253.04      261.73      2.81 o 
   4   2   1        6.32        5.65      0.66 o 
   5   2   1        2.81        2.95      0.63 o 
  -6   3   1        5.28        5.90      0.91 o 
  -5   3   1       11.56       10.86      0.67 o 
  -4   3   1       40.25       41.26      1.91 o 
  -3   3   1       45.08       39.59      0.68 o 
  -2   3   1      277.14      300.00      2.76 o 
  -1   3   1      293.60      327.76      2.86 o 
   0   3   1      116.97      116.96      1.39 o 
   1   3   1      387.08      381.76      3.66 o 
   2   3   1      150.14      153.00      1.68 o 
   3   3   1       33.68       30.91      0.62 o 
   4   3   1       10.22       11.25      0.69 o 
   5   3   1       10.46       11.96      1.03 o 
   6   3   1        0.98        1.89      0.54 o 
  -6   4   1      102.74      105.41      3.18 o 
  -5   4   1       22.19       23.39      1.13 o 
  -4   4   1        7.62        7.73      0.51 o 
  -3   4   1       20.32       18.12      0.45 o 
  -2   4   1      636.96      711.28      6.07 o 
  -1   4   1       49.90       61.53      0.72 o 
   0   4   1       76.89       73.58      1.00 o 
   1   4   1        0.16       -0.13      0.09 o 
   2   4   1       43.65       49.36      0.70 o 
   3   4   1      129.27      118.42      6.03 o 
   4   4   1       25.57       23.89      0.94 o 
   5   4   1        3.61        4.15      0.51 o 
   6   4   1       13.49       15.03      1.10 o 
  -6   5   1       55.81       55.75      1.56 o 
  -5   5   1      162.46      169.42      2.79 o 
  -4   5   1        3.58        3.62      0.47 o 
  -3   5   1        2.23        2.05      0.19 o 
  -2   5   1        9.53       14.32      0.34 o 
  -1   5   1       97.81       91.96      1.00 o 
   0   5   1     1160.86     1126.33      9.29 o 
   1   5   1      989.91      945.09      7.88 o 
   2   5   1        5.64        5.96      0.42 o 
   3   5   1       20.31       22.54      0.73 o 
   4   5   1        0.95        0.99      0.30 o 
   5   5   1        0.86        0.48      0.33 o 
   6   5   1       58.69       59.91      1.96 o 
  -6   6   1        0.00        0.05      0.42 o 
  -5   6   1      159.80      166.48      2.79 o 
  -4   6   1        6.83        5.98      0.51 o 
  -3   6   1       18.79       16.23      0.51 o 
  -2   6   1      588.04      672.18      5.80 o 
  -1   6   1       17.75       20.73      0.39 o 
   0   6   1       34.31       38.79      0.56 o 
   1   6   1      121.27      129.56      1.51 o 
   2   6   1        2.82        2.10      0.27 o 
   3   6   1      287.83      304.82      3.89 o 
   4   6   1        0.93        1.23      0.31 o 
   5   6   1        4.12        4.16      0.89 o 
   6   6   1       35.06       39.73      1.62 o 
  -6   7   1       22.21       20.69      1.24 o 
  -5   7   1      108.11      115.52      2.23 o 
  -4   7   1       17.92       15.69      0.75 o 
  -3   7   1       21.20       18.86      0.62 o 
  -2   7   1     1234.04     1431.39     13.10 o 
  -1   7   1      566.01      685.89      5.88 o 
   0   7   1      299.44      303.60      2.79 o 
   1   7   1      386.83      392.14      3.50 o 
   2   7   1      426.68      450.39      4.49 o 
   3   7   1      163.01      172.63      2.56 o 
   4   7   1        1.36        1.77      0.36 o 
   5   7   1        0.20        0.18      0.33 o 
  -5   8   1      171.32      178.63      2.99 o 
  -4   8   1        0.00        0.43      0.27 o 
  -3   8   1      151.11      154.51      3.98 o 
  -2   8   1      127.84      122.07      1.61 o 
  -1   8   1      121.02      147.43      1.56 o 
   0   8   1       97.25       99.60      1.16 o 
   1   8   1       20.53       20.39      0.53 o 
   2   8   1        8.83       10.40      0.61 o 
   3   8   1       86.27       79.84      1.56 o 
   4   8   1       40.88       43.31      1.23 o 
   5   8   1        0.06       -0.32      0.32 o 
  -5   9   1        2.63        3.52      0.51 o 
  -4   9   1       11.08       12.47      0.92 o 
  -3   9   1      205.83      218.21      3.52 o 
  -2   9   1        1.57        1.47      0.21 o 
  -1   9   1      173.32      165.71      2.03 o 
   0   9   1        4.18        7.58      0.29 o 
   1   9   1        4.14        6.85      0.25 o 
   2   9   1      147.54      145.40      2.21 o 
   3   9   1       19.09       18.40      1.13 o 
   4   9   1       19.68       21.50      1.13 o 
   5   9   1        2.41        2.64      0.52 o 
  -5  10   1        2.65        2.78      0.47 o 
  -4  10   1        2.97        3.65      0.47 o 
  -3  10   1      197.38      187.05      2.80 o 
  -2  10   1      410.19      421.53      4.40 o 
  -1  10   1      516.80      497.42      4.87 o 
   0  10   1       27.86       27.31      0.62 o 
   1  10   1        0.03        0.20      0.13 o 
   2  10   1      217.79      210.43      2.94 o 
   3  10   1      105.60      103.25      1.91 o 
   4  10   1      140.74      133.53      2.64 o 
   5  10   1        0.17        0.43      0.39 o 
  -5  11   1        0.04       -0.54      0.36 o 
  -4  11   1        2.89        2.93      0.46 o 
  -3  11   1       61.68       60.76      1.40 o 
  -2  11   1       85.46       80.19      1.32 o 
  -1  11   1      195.25      174.04      2.93 o 
   0  11   1        0.03        0.24      0.15 o 
   1  11   1       23.25       20.04      0.56 o 
   2  11   1       45.78       43.44      1.10 o 
   3  11   1       23.87       23.68      0.97 o 
   4  11   1        9.51       10.45      0.95 o 
   5  11   1        3.54        4.33      0.59 o 
  -5  12   1       17.39       17.32      1.19 o 
  -4  12   1       74.51       68.32      1.88 o 
  -3  12   1        3.09        3.00      0.42 o 
  -2  12   1       27.61       23.42      0.84 o 
  -1  12   1       27.24       26.23      0.68 o 
   0  12   1        5.37        4.36      0.28 o 
   1  12   1        5.45        4.79      0.35 o 
   2  12   1       81.86       81.61      1.64 o 
   3  12   1       25.16       25.80      0.94 o 
   4  12   1        0.04       -0.20      0.27 o 
   5  12   1       24.44       27.17      1.21 o 
  -5  13   1        4.33        4.21      0.74 o 
  -4  13   1       67.36       54.51      1.50 o 
  -3  13   1        0.06        0.26      0.29 o 
  -2  13   1        5.47        5.52      0.49 o 
  -1  13   1      289.55      277.95      3.21 o 
   0  13   1       48.72       49.13      0.97 o 
   1  13   1       95.59       99.00      1.79 o 
   2  13   1      182.54      179.88      2.79 o 
   3  13   1        1.43        1.78      0.38 o 
   4  13   1        0.99        1.18      0.38 o 
  -4  14   1       11.20       10.85      0.79 o 
  -3  14   1       24.01       21.51      0.95 o 
  -2  14   1        8.61        8.29      0.59 o 
  -1  14   1      450.11      444.92      4.77 o 
   0  14   1       15.68       18.94      1.09 o 
   1  14   1       88.91       89.54      1.73 o 
   2  14   1      218.35      216.48      3.86 o 
   3  14   1        0.17       -0.08      0.28 o 
   4  14   1       17.57       20.86      1.04 o 
  -4  15   1       11.31       11.25      0.86 o 
  -3  15   1       10.56       13.91      0.85 o 
  -2  15   1       75.51       68.06      1.55 o 
  -1  15   1       80.73       76.66      1.38 o 
   0  15   1      351.13      357.01      4.55 o 
   1  15   1      290.96      283.70      3.89 o 
   2  15   1       14.26       13.18      0.75 o 
   3  15   1       44.07       43.32      1.33 o 
   4  15   1        0.47        0.70      0.36 o 
  -4  16   1        5.61        5.39      0.77 o 
  -3  16   1       24.96       28.05      1.13 o 
  -2  16   1        3.02        5.23      0.54 o 
  -1  16   1        0.22        0.93      0.35 o 
   0  16   1        6.94        7.47      0.58 o 
   1  16   1        0.76        0.40      0.33 o 
   2  16   1        0.00        0.29      0.29 o 
   3  16   1        0.32        0.93      0.37 o 
  -3  17   1       11.16       17.45      0.96 o 
  -2  17   1        0.15        0.07      0.30 o 
  -1  17   1       21.94       21.49      1.49 o 
   0  17   1       47.86       44.69      1.47 o 
   1  17   1       42.05       37.69      2.03 o 
   2  17   1       30.72       29.92      1.09 o 
   3  17   1        2.65        3.68      0.55 o 
  -3  18   1       11.71       16.95      0.99 o 
  -2  18   1       52.75       53.76      1.73 o 
  -1  18   1        4.38        5.80      0.67 o 
   0  18   1        3.39        4.83      0.61 o 
   1  18   1        3.60        4.44      0.61 o 
   2  18   1        0.39        0.86      0.39 o 
   3  18   1       20.52       21.91      1.10 o 
  -2  19   1        1.09        0.93      0.41 o 
  -1  19   1        6.13        7.02      1.27 o 
   0  19   1       35.13       35.64      1.38 o 
   1  19   1       21.18       20.47      1.15 o 
   2  19   1        0.28       -0.25      0.35 o 
  -1  20   1        2.15        2.08      0.64 o 
   0  20   1       38.12       47.80      2.13 o 
   1  20   1       49.87       61.27      1.93 o 
  -5   0   2       33.15       28.37      1.48 o 
  -4   0   2       12.19        9.90      0.79 o 
  -3   0   2      219.73      233.53      4.09 o 
  -2   0   2     1268.62     1396.46     19.92 o 
  -1   0   2      140.85      112.64      1.57 o 
   0   0   2     2833.99     3033.58     34.78 o 
   1   0   2    57643.19    47163.51    943.03 o 
   2   0   2       15.31       12.25      0.53 o 
   3   0   2      197.36      191.10      2.90 o 
   4   0   2       21.09       20.94      1.10 o 
  -5   1   2       43.25       42.31      1.25 o 
  -4   1   2       53.80       56.96      1.16 o 
  -3   1   2      524.45      582.66      5.66 o 
  -2   1   2     1136.52     1273.00     10.54 o 
  -1   1   2     1564.32     1669.05     14.90 o 
   0   1   2     1303.03     1307.41     13.09 o 
   1   1   2     2524.35     2698.70     21.86 o 
   2   1   2      248.48      260.31      2.46 o 
   3   1   2       80.81       81.62      1.10 o 
   4   1   2      126.98      127.61      2.41 o 
   5   1   2        0.18       -0.24      0.92 o 
  -6   2   2       37.41       36.73      4.63 o 
  -5   2   2        0.00       -0.40      0.26 o 
  -4   2   2        5.60        5.65      0.34 o 
  -3   2   2     1294.98     1426.07     11.93 o 
  -2   2   2       36.54       39.23      0.59 o 
  -1   2   2      309.93      304.62      2.69 o 
   0   2   2     2689.94     2873.35     23.29 o 
   1   2   2      138.74      132.02      1.58 o 
   2   2   2     1738.20     1837.57     16.47 o 
   3   2   2       61.48       57.73      1.02 o 
   4   2   2       20.88       20.19      0.73 o 
   5   2   2       74.46       76.80      2.45 o 
  -6   3   2        0.01       -0.21      0.35 o 
  -5   3   2        0.99        1.20      0.35 o 
  -4   3   2        4.50        4.02      0.30 o 
  -3   3   2       24.80       28.49      0.57 o 
  -2   3   2      310.05      300.96      2.78 o 
  -1   3   2        5.80        6.06      0.21 o 
   0   3   2     6505.03     6995.65     61.96 o 
   1   3   2      110.72      103.09      1.63 o 
   2   3   2      204.88      197.34      2.10 o 
   3   3   2        0.65        0.86      0.19 o 
   4   3   2       33.19       34.23      2.07 o 
   5   3   2       15.10       11.59      1.07 o 
   6   3   2        2.51        2.58      1.15 o 
  -6   4   2        2.06        2.71      0.54 o 
  -5   4   2       67.60       65.43      1.68 o 
  -4   4   2      276.88      273.65      3.81 o 
  -3   4   2      594.05      612.88      5.45 o 
  -2   4   2      155.58      167.92      1.72 o 
  -1   4   2      147.43      149.27      1.48 o 
   0   4   2      380.43      403.06      3.51 o 
   1   4   2       66.59       63.39      1.28 o 
   2   4   2      323.97      322.61      3.71 o 
   3   4   2       14.74       14.38      0.53 o 
   4   4   2        0.01       -0.06      0.27 o 
   5   4   2        0.02       -0.58      0.39 o 
  -6   5   2        0.89        0.60      0.43 o 
  -5   5   2        4.30        4.00      0.47 o 
  -4   5   2      566.00      576.34      5.88 o 
  -3   5   2      305.29      301.77      2.96 o 
  -2   5   2      106.04      130.75      1.77 o 
  -1   5   2      662.38      711.88      6.04 o 
   0   5   2        3.49        3.75      0.22 o 
   1   5   2      127.37      128.13      1.68 o 
   2   5   2       81.09       83.85      1.18 o 
   3   5   2        6.00        6.29      0.46 o 
   4   5   2       55.09       53.45      1.31 o 
   5   5   2       76.31       80.34      2.17 o 
  -6   6   2        2.43        2.65      0.57 o 
  -5   6   2       77.18       73.99      2.37 o 
  -4   6   2       86.82       80.81      1.59 o 
  -3   6   2       79.21       80.27      1.27 o 
  -2   6   2      167.60      162.60      1.72 o 
  -1   6   2     1900.94     2196.72     17.95 o 
   0   6   2     1236.44     1362.57     11.26 o 
   1   6   2       20.48       23.95      0.68 o 
   2   6   2      436.66      432.45      4.36 o 
   3   6   2      338.02      336.39      4.24 o 
   4   6   2        9.06       10.12      0.65 o 
   5   6   2        0.29        0.41      0.35 o 
  -6   7   2        3.29        3.37      0.77 o 
  -5   7   2        0.32        0.87      0.51 o 
  -4   7   2       32.12       35.24      1.03 o 
  -3   7   2      132.75      127.13      1.75 o 
  -2   7   2       46.14       42.39      0.69 o 
  -1   7   2      169.19      168.94      1.75 o 
   0   7   2     1149.65     1244.65     10.36 o 
   1   7   2       82.56       79.33      0.96 o 
   2   7   2      128.16      111.30      4.77 o 
   3   7   2        5.49        7.20      0.52 o 
   4   7   2        8.75        8.02      0.62 o 
   5   7   2       15.37       16.73      0.92 o 
  -5   8   2       10.77       11.73      0.93 o 
  -4   8   2      249.51      251.73      3.72 o 
  -3   8   2      112.76      105.63      1.56 o 
  -2   8   2        3.16        1.35      0.17 o 
  -1   8   2      738.53      838.13      7.18 o 
   0   8   2      927.19     1075.49      9.06 o 
   1   8   2      174.01      174.22      1.80 o 
   2   8   2      965.82      979.69     10.51 o 
   3   8   2       63.11       64.80      1.41 o 
   4   8   2        3.54        3.34      0.51 o 
   5   8   2       14.22       16.59      0.95 o 
  -5   9   2        0.19        0.29      0.38 o 
  -4   9   2      849.90      867.59      9.76 o 
  -3   9   2      220.98      216.20      2.64 o 
  -2   9   2       11.68       11.71      0.45 o 
  -1   9   2       59.96       53.33      1.00 o 
   0   9   2        6.18        6.05      0.28 o 
   1   9   2        3.73        2.89      0.19 o 
   2   9   2       86.77       80.58      1.52 o 
   3   9   2       35.61       34.11      1.16 o 
   4   9   2        8.29        8.32      0.65 o 
   5   9   2       76.08       79.51      1.93 o 
  -5  10   2       17.09       15.54      1.07 o 
  -4  10   2      125.96      120.42      2.21 o 
  -3  10   2       29.55       27.27      0.87 o 
  -2  10   2      131.19      115.99      1.64 o 
  -1  10   2       14.44       14.97      0.41 o 
   0  10   2      149.64      149.61      2.92 o 
   1  10   2      273.50      279.24      3.06 o 
   2  10   2      172.97      170.13      2.56 o 
   3  10   2        1.99        2.66      0.41 o 
   4  10   2       11.87       12.27      0.78 o 
   5  10   2        8.04       10.28      0.83 o 
  -5  11   2       11.92       11.77      0.99 o 
  -4  11   2       14.43       10.33      1.04 o 
  -3  11   2        2.25        1.49      0.32 o 
  -2  11   2        7.84       10.96      0.59 o 
  -1  11   2        7.57        8.43      0.44 o 
   0  11   2      272.59      275.61      2.77 o 
   1  11   2       11.65       12.36      0.59 o 
   2  11   2        8.68        8.40      0.56 o 
   3  11   2       16.18       17.57      0.83 o 
   4  11   2        2.71        2.68      0.45 o 
   5  11   2       10.66       13.04      0.92 o 
  -5  12   2        8.19        7.43      0.84 o 
  -4  12   2      106.52      105.52      2.54 o 
  -3  12   2      726.77      669.44      7.78 o 
  -2  12   2      118.75      115.79      1.73 o 
  -1  12   2       22.74       22.80      0.64 o 
   0  12   2      203.63      197.07      2.16 o 
   1  12   2       72.93       66.25      1.61 o 
   2  12   2      188.04      182.61      3.22 o 
   3  12   2        6.11        6.72      0.58 o 
   4  12   2       20.61       22.73      1.05 o 
  -5  13   2       14.60       15.47      1.16 o 
  -4  13   2        8.46        8.72      1.44 o 
  -3  13   2       49.30       42.33      1.36 o 
  -2  13   2      186.04      188.58      2.46 o 
  -1  13   2       28.80       22.68      0.67 o 
   0  13   2      375.25      380.50      4.12 o 
   1  13   2       93.02       85.94      1.66 o 
   2  13   2      216.94      219.80      3.27 o 
   3  13   2        3.27        2.89      0.45 o 
   4  13   2       34.62       35.41      1.26 o 
  -4  14   2       33.36       36.33      1.49 o 
  -3  14   2       15.56       16.29      0.82 o 
  -2  14   2      201.36      167.79      3.08 o 
  -1  14   2        6.49        4.55      0.44 o 
   0  14   2      117.95      118.51      2.28 o 
   1  14   2     2087.17     2140.71     22.21 o 
   2  14   2        0.41        1.28      0.35 o 
   3  14   2        0.81        1.29      0.38 o 
   4  14   2        0.48        0.78      0.39 o 
  -4  15   2       14.53       15.69      1.21 o 
  -3  15   2       30.74       26.23      1.03 o 
  -2  15   2      237.65      205.15      3.12 o 
  -1  15   2       35.86       32.05      0.97 o 
   0  15   2       22.44       24.45      1.67 o 
   1  15   2       74.82       71.98      2.58 o 
   2  15   2        0.24        0.10      0.28 o 
   3  15   2       13.75       13.54      0.85 o 
   4  15   2       65.76       66.62      1.81 o 
  -4  16   2        0.41        0.71      0.48 o 
  -3  16   2       32.33       29.77      1.62 o 
  -2  16   2        1.63        3.52      0.64 o 
  -1  16   2        1.50        1.06      0.31 o 
   0  16   2       30.92       29.40      1.15 o 
   1  16   2      162.21      146.63      2.51 o 
   2  16   2       50.53       45.54      1.55 o 
   3  16   2       15.17       14.90      0.92 o 
  -3  17   2       16.85       16.71      1.10 o 
  -2  17   2       32.12       30.16      1.06 o 
  -1  17   2       10.14       12.29      0.72 o 
   0  17   2      201.15      186.80      3.49 o 
   1  17   2       11.23        9.32      1.28 o 
   2  17   2        5.01        4.25      0.54 o 
   3  17   2        1.38        2.09      0.46 o 
  -3  18   2       54.21       54.75      1.86 o 
  -2  18   2        8.38       12.05      0.93 o 
  -1  18   2       16.93       21.50      1.88 o 
   0  18   2       23.11       21.58      1.13 o 
   1  18   2        4.95        5.04      0.65 o 
   2  18   2       41.86       37.02      1.27 o 
  -2  19   2        0.06        1.26      0.46 o 
  -1  19   2        0.04       -0.24      0.42 o 
   0  19   2       64.96       72.18      2.04 o 
   1  19   2        0.36        0.80      0.43 o 
   2  19   2        0.01        0.36      0.42 o 
  -1  20   2       28.32       33.99      1.79 o 
   0  20   2       49.20       58.33      1.87 o 
   1  20   2        1.73        3.12      0.92 o 
  -5   1   3        2.68        3.12      0.40 o 
  -4   1   3        7.85        8.39      0.44 o 
  -3   1   3      202.98      228.39      2.58 o 
  -2   1   3        0.59        0.50      0.12 o 
  -1   1   3       25.92       15.88      0.44 o 
   0   1   3      651.48      698.84      5.87 o 
   1   1   3      216.22      213.36      2.04 o 
   2   1   3      471.39      496.99      4.43 o 
   3   1   3       49.96       55.88      1.02 o 
   4   1   3        4.44        3.89      0.49 o 
   5   1   3       14.09       12.39      1.10 o 
  -6   2   3        9.28        7.78      0.93 o 
  -5   2   3      305.92      296.52      4.58 o 
  -4   2   3       51.41       50.86      1.06 o 
  -3   2   3      383.62      396.24      4.09 o 
  -2   2   3       14.15       10.73      0.29 o 
  -1   2   3      292.05      299.53      3.51 o 
   0   2   3     1252.53     1286.69     11.59 o 
   1   2   3        4.02        2.58      0.17 o 
   2   2   3      190.34      194.28      1.97 o 
   3   2   3        3.09        3.82      0.48 o 
   4   2   3       25.58       26.07      1.30 o 
   5   2   3        2.19        2.68      0.66 o 
  -6   3   3       34.87       30.33      3.99 o 
  -5   3   3       15.64       18.19      0.80 o 
  -4   3   3       44.21       39.38      0.86 o 
  -3   3   3       36.58       37.50      0.86 o 
  -2   3   3       32.01       21.21      0.43 o 
  -1   3   3      375.63      410.13      3.60 o 
   0   3   3       61.31       66.98      0.90 o 
   1   3   3       23.59       22.74      0.53 o 
   2   3   3       86.95       80.60      1.07 o 
   3   3   3       15.38       14.50      0.57 o 
   4   3   3        0.17        0.29      0.27 o 
   5   3   3        0.61        0.83      0.51 o 
  -6   4   3       12.27       13.71      1.26 o 
  -5   4   3      255.38      245.75      4.09 o 
  -4   4   3       10.62       11.55      0.51 o 
  -3   4   3        7.41        7.63      0.32 o 
  -2   4   3        5.69        5.79      0.31 o 
  -1   4   3      803.27      891.06      7.48 o 
   0   4   3       25.63       27.59      0.52 o 
   1   4   3       33.18       24.36      0.62 o 
   2   4   3       19.62       19.29      0.56 o 
   3   4   3       14.63       15.81      0.60 o 
   4   4   3       10.42        9.86      0.70 o 
   5   4   3        8.39        7.88      0.96 o 
  -6   5   3       41.49       48.47      2.87 o 
  -5   5   3      266.36      274.35      6.73 o 
  -4   5   3      185.95      180.74      2.68 o 
  -3   5   3        8.36       11.10      0.38 o 
  -2   5   3        8.33        6.98      0.27 o 
  -1   5   3        1.80        1.51      0.17 o 
   0   5   3      345.67      337.94      3.07 o 
   1   5   3      170.28      158.50      1.62 o 
   2   5   3      125.30      112.36      1.67 o 
   3   5   3       11.00        9.96      0.63 o 
   4   5   3       11.72       12.80      1.12 o 
   5   5   3        2.40        3.10      0.59 o 
  -6   6   3       48.63       51.89      3.07 o 
  -5   6   3        0.37        1.18      0.42 o 
  -4   6   3      438.32      438.10      5.79 o 
  -3   6   3        0.23        0.15      0.13 o 
  -2   6   3       35.61       30.38      0.57 o 
  -1   6   3      217.27      258.33      2.48 o 
   0   6   3      134.95      148.21      1.57 o 
   1   6   3        0.23        0.19      0.10 o 
   2   6   3       48.24       45.92      0.85 o 
   3   6   3        0.31        0.29      0.22 o 
   4   6   3       58.92       55.35      1.54 o 
   5   6   3        0.20       -0.03      0.36 o 
  -6   7   3       25.53       27.80      1.77 o 
  -5   7   3       78.57       70.93      1.94 o 
  -4   7   3      340.29      358.12      5.62 o 
  -3   7   3       45.15       44.51      0.91 o 
  -2   7   3      163.27      157.73      1.74 o 
  -1   7   3     2288.26     2652.48     21.67 o 
   0   7   3       82.40       91.50      1.12 o 
   1   7   3       75.64       78.17      1.27 o 
   2   7   3      143.97      136.82      2.09 o 
   3   7   3      107.90       99.01      1.83 o 
   4   7   3        9.70        7.40      0.62 o 
   5   7   3        2.81        3.40      0.81 o 
  -5   8   3       19.21       24.29      1.21 o 
  -4   8   3      328.26      332.82      5.13 o 
  -3   8   3        1.47        2.21      0.27 o 
  -2   8   3      160.38      168.24      1.85 o 
  -1   8   3       21.11       18.16      0.44 o 
   0   8   3      273.87      310.19      2.96 o 
   1   8   3      104.30      109.56      1.64 o 
   2   8   3        4.80        4.71      0.56 o 
   3   8   3        0.61        0.62      0.26 o 
   4   8   3       23.48       22.53      1.01 o 
   5   8   3        4.42        4.81      0.59 o 
  -5   9   3       51.96       54.41      1.74 o 
  -4   9   3        1.53        1.41      0.42 o 
  -3   9   3       10.34       12.85      0.53 o 
  -2   9   3      594.55      639.06      6.33 o 
  -1   9   3       99.30       97.10      1.25 o 
   0   9   3       38.37       38.16      0.75 o 
   1   9   3        1.27        1.26      0.24 o 
   2   9   3        1.31        1.29      0.29 o 
   3   9   3       44.53       43.16      1.29 o 
   4   9   3       16.18       15.21      1.06 o 
   5   9   3        0.25        0.83      0.40 o 
  -5  10   3       13.44       15.16      1.05 o 
  -4  10   3       16.76       14.62      0.93 o 
  -3  10   3       52.68       55.39      1.29 o 
  -2  10   3       26.27       20.64      1.18 o 
  -1  10   3      408.79      425.39      4.38 o 
   0  10   3      285.45      285.94      2.86 o 
   1  10   3       63.42       63.78      1.31 o 
   2  10   3        0.68        0.71      0.26 o 
   3  10   3       25.60       24.29      0.90 o 
   4  10   3        7.33        7.93      0.67 o 
   5  10   3       35.96       40.46      1.39 o 
  -5  11   3       33.14       35.95      1.80 o 
  -4  11   3        0.53        0.82      0.39 o 
  -3  11   3        0.68        1.33      0.33 o 
  -2  11   3      105.79      109.22      1.88 o 
  -1  11   3       70.01       62.81      2.00 o 
   0  11   3      187.50      191.34      2.64 o 
   1  11   3       14.81       15.74      0.74 o 
   2  11   3       20.45       18.31      0.75 o 
   3  11   3        0.59        1.62      0.36 o 
   4  11   3        1.34        1.95      0.41 o 
  -5  12   3       40.76       48.47      2.97 o 
  -4  12   3       38.54       32.68      1.33 o 
  -3  12   3      126.38      110.26      2.43 o 
  -2  12   3       25.95       23.58      0.70 o 
  -1  12   3        8.41        7.05      0.48 o 
   0  12   3        4.03        3.90      0.33 o 
   1  12   3        0.19        0.42      0.24 o 
   2  12   3        0.24        0.21      0.26 o 
   3  12   3       53.44       56.01      1.46 o 
   4  12   3        9.05        9.96      0.79 o 
  -4  13   3       18.62       17.96      1.25 o 
  -3  13   3      119.01       99.48      2.34 o 
  -2  13   3        0.40        0.96      0.47 o 
  -1  13   3        5.56        5.23      0.40 o 
   0  13   3      208.77      215.23      3.41 o 
   1  13   3        4.97        4.33      0.47 o 
   2  13   3       79.79       79.66      2.35 o 
   3  13   3       71.08       66.65      1.64 o 
   4  13   3        0.10        0.66      0.36 o 
  -4  14   3       37.26       38.61      1.86 o 
  -3  14   3        9.53        7.61      0.75 o 
  -2  14   3        3.04        2.21      0.34 o 
  -1  14   3       16.58       15.38      0.62 o 
   0  14   3      342.31      355.03      5.67 o 
   1  14   3        1.64        1.04      0.35 o 
   2  14   3       84.19       80.53      1.78 o 
   3  14   3       47.27       46.57      1.39 o 
   4  14   3        4.04        3.60      0.69 o 
  -4  15   3        0.44        1.12      0.48 o 
  -3  15   3       30.24       27.62      1.24 o 
  -2  15   3       47.01       56.43      1.68 o 
  -1  15   3       45.66       36.01      1.05 o 
   0  15   3      161.76      158.08      3.79 o 
   1  15   3      161.63      161.26      2.67 o 
   2  15   3      114.03      113.34      2.23 o 
   3  15   3        1.69        1.48      0.42 o 
  -3  16   3       10.45        8.63      0.86 o 
  -2  16   3       18.37       18.88      1.40 o 
  -1  16   3       20.16       24.64      0.91 o 
   0  16   3        2.12        1.49      0.68 o 
   1  16   3       24.34       22.71      0.97 o 
   2  16   3        0.20       -0.42      0.28 o 
   3  16   3        0.00        0.03      0.33 o 
  -3  17   3       24.39       23.26      1.27 o 
  -2  17   3       38.24       48.50      2.00 o 
  -1  17   3       17.41       15.18      0.92 o 
   0  17   3        2.79        2.41      0.48 o 
   1  17   3       19.14       21.29      1.96 o 
   2  17   3       17.08       17.56      0.96 o 
  -2  18   3        4.53        5.19      0.88 o 
  -1  18   3       51.93       55.71      1.72 o 
   0  18   3       10.33       13.28      0.97 o 
   1  18   3        2.56        2.03      0.52 o 
   2  18   3        2.10        3.18      0.52 o 
  -2  19   3        0.91        0.48      0.55 o 
  -1  19   3        0.02       -0.09      0.45 o 
   0  19   3       22.82       26.50      1.28 o 
   1  19   3       16.01       19.53      1.19 o 
  -6   0   4       22.86       26.00      2.04 o 
  -5   0   4       75.75       74.95      2.30 o 
  -4   0   4       40.30       36.10      1.42 o 
  -3   0   4       58.64       56.76      1.22 o 
  -2   0   4      872.77      988.57     11.80 o 
  -1   0   4     1871.93     2039.10     23.61 o 
   0   0   4      729.34      724.09      8.70 o 
   1   0   4     1628.21     1729.30     20.15 o 
   2   0   4     6465.23     6964.52     79.37 o 
   3   0   4       15.62       17.42      0.98 o 
   4   0   4       28.47       29.25      1.79 o 
  -6   1   4        6.05        6.06      0.89 o 
  -5   1   4       55.50       50.03      2.46 o 
  -4   1   4       21.61       19.11      0.83 o 
  -3   1   4      164.49      165.70      1.98 o 
  -2   1   4      996.06     1111.13      9.32 o 
  -1   1   4      345.85      373.12      3.69 o 
   0   1   4      568.01      589.08      5.18 o 
   1   1   4      186.87      189.43      2.04 o 
   2   1   4     1392.34     1423.75     11.92 o 
   3   1   4       18.94       17.85      0.59 o 
   4   1   4        6.82        5.38      0.57 o 
   5   1   4       15.13       12.31      1.75 o 
  -6   2   4        3.91        3.40      0.77 o 
  -5   2   4       53.83       48.62      1.26 o 
  -4   2   4        5.78        7.61      0.51 o 
  -3   2   4        0.59        1.37      0.20 o 
  -2   2   4     1323.53     1469.58     15.01 o 
  -1   2   4       91.79       96.91      1.24 o 
   0   2   4       81.10       70.68      1.00 o 
   1   2   4      276.28      291.71      2.75 o 
   2   2   4        2.17        3.15      0.57 o 
   3   2   4      330.45      322.06      4.12 o 
   4   2   4       11.46       10.78      0.97 o 
   5   2   4       11.46        9.35      1.69 o 
  -6   3   4       10.13        9.07      1.02 o 
  -5   3   4        0.29        0.20      0.33 o 
  -4   3   4        0.00        0.25      0.23 o 
  -3   3   4       12.42        8.09      0.39 o 
  -2   3   4        5.46        3.35      0.25 o 
  -1   3   4      168.24      158.85      1.83 o 
   0   3   4        0.86        0.41      0.22 o 
   1   3   4     2093.80     2179.19     19.52 o 
   2   3   4       52.35       48.04      2.29 o 
   3   3   4        2.29        2.94      0.35 o 
   4   3   4        0.21        0.10      0.39 o 
   5   3   4        7.62        7.02      1.16 o 
  -6   4   4        0.01       -0.07      0.96 o 
  -5   4   4        5.94        5.45      0.62 o 
  -4   4   4      148.85      137.05      3.14 o 
  -3   4   4      171.21      166.82      2.11 o 
  -2   4   4     1061.03     1111.21      9.36 o 
  -1   4   4      103.38      113.51      1.25 o 
   0   4   4      367.11      375.70      3.41 o 
   1   4   4       14.57       15.42      0.42 o 
   2   4   4        0.53        0.53      0.19 o 
   3   4   4       46.66       43.73      1.21 o 
   4   4   4        0.34        0.30      0.73 o 
   5   4   4        1.34        1.74      0.60 o 
  -6   5   4       20.04       19.59      1.42 o 
  -5   5   4        2.38        2.95      0.67 o 
  -4   5   4        1.11        1.25      0.33 o 
  -3   5   4     1081.56     1128.52     10.64 o 
  -2   5   4       21.23       16.19      0.39 o 
  -1   5   4        0.46        2.72      0.25 o 
   0   5   4      335.91      334.50      3.11 o 
   1   5   4       28.70       26.82      0.52 o 
   2   5   4       67.40       65.91      1.40 o 
   3   5   4       37.31       37.85      3.66 o 
   4   5   4       28.15       24.64      1.03 o 
   5   5   4        8.84        8.76      0.88 o 
  -6   6   4        0.80        1.74      0.83 o 
  -5   6   4        3.58        4.88      0.82 o 
  -4   6   4      296.18      288.88      3.87 o 
  -3   6   4      276.47      262.69      3.03 o 
  -2   6   4      272.52      268.12      3.78 o 
  -1   6   4      180.65      182.94      1.90 o 
   0   6   4      753.50      834.82      7.15 o 
   1   6   4      315.37      321.03      3.04 o 
   2   6   4        1.35        1.62      0.23 o 
   3   6   4       66.27       62.59      1.96 o 
   4   6   4       50.31       46.61      1.29 o 
   5   6   4        0.40        1.56      0.51 o 
  -5   7   4        7.13        5.81      0.84 o 
  -4   7   4        1.41        1.00      0.32 o 
  -3   7   4      133.68      134.25      3.47 o 
  -2   7   4       90.25       77.03      1.77 o 
  -1   7   4        0.26        0.57      0.14 o 
   0   7   4       55.57       51.20      0.80 o 
   1   7   4      342.94      331.15      5.22 o 
   2   7   4       56.89       53.12      1.19 o 
   3   7   4        6.00        5.75      0.52 o 
   4   7   4        0.31        0.69      0.32 o 
   5   7   4        0.54        0.75      0.47 o 
  -5   8   4        0.90        1.27      0.54 o 
  -4   8   4       75.48       80.15      1.68 o 
  -3   8   4      602.60      594.80      6.83 o 
  -2   8   4      185.53      172.70      2.16 o 
  -1   8   4       23.90       17.22      0.92 o 
   0   8   4      463.89      515.92      4.68 o 
   1   8   4       84.45       88.23      1.33 o 
   2   8   4       19.30       17.56      0.69 o 
   3   8   4      192.70      182.97      2.86 o 
   4   8   4        5.61        5.97      0.63 o 
   5   8   4        0.15        0.21      0.51 o 
  -5   9   4       25.36       27.99      1.56 o 
  -4   9   4        0.02        0.45      0.28 o 
  -3   9   4     1285.11     1311.59     13.91 o 
  -2   9   4       46.96       47.06      0.94 o 
  -1   9   4       69.84       66.67      1.26 o 
   0   9   4       47.41       46.04      0.79 o 
   1   9   4       21.80       20.39      0.70 o 
   2   9   4        1.10        1.32      0.30 o 
   3   9   4       59.40       54.04      1.36 o 
   4   9   4       32.26       29.91      1.10 o 
  -5  10   4        0.44        0.46      0.73 o 
  -4  10   4       26.31       25.73      1.47 o 
  -3  10   4       48.29       47.12      1.21 o 
  -2  10   4       89.57       80.64      1.55 o 
  -1  10   4       92.30       85.11      1.31 o 
   0  10   4        0.36        0.75      0.17 o 
   1  10   4        7.92        7.86      0.52 o 
   2  10   4       77.12       74.15      1.56 o 
   3  10   4       28.22       30.84      1.04 o 
   4  10   4        0.79        0.96      0.38 o 
  -5  11   4       12.70       17.36      1.13 o 
  -4  11   4       10.85       11.17      0.87 o 
  -3  11   4       66.33       52.50      1.31 o 
  -2  11   4       23.39       24.43      0.97 o 
  -1  11   4        0.40        0.24      0.16 o 
   0  11   4        2.96        3.26      0.47 o 
   1  11   4      159.86      155.48      2.44 o 
   2  11   4       10.33        9.77      0.64 o 
   3  11   4        2.56        2.46      0.43 o 
   4  11   4        6.90        7.53      0.79 o 
  -5  12   4       12.68       16.44      1.15 o 
  -4  12   4       61.13       59.36      1.82 o 
  -3  12   4       66.05       68.57      1.56 o 
  -2  12   4      700.14      626.03      7.23 o 
  -1  12   4      252.09      251.77      3.37 o 
   0  12   4       51.86       49.28      1.17 o 
   1  12   4      105.98      103.45      2.27 o 
   2  12   4       39.55       36.68      1.12 o 
   3  12   4      103.46       97.78      2.06 o 
   4  12   4        1.65        1.39      0.47 o 
  -4  13   4       11.70       12.79      1.15 o 
  -3  13   4       51.23       48.83      2.17 o 
  -2  13   4      186.78      167.14      2.66 o 
  -1  13   4       45.79       50.51      1.07 o 
   0  13   4       35.17       32.15      0.96 o 
   1  13   4      177.59      175.47      2.77 o 
   2  13   4      111.52      109.34      2.12 o 
   3  13   4       53.40       52.35      1.48 o 
   4  13   4        0.03        0.06      0.33 o 
  -4  14   4       11.19       16.31      1.26 o 
  -3  14   4       45.84       49.75      1.62 o 
  -2  14   4        0.23        0.15      0.29 o 
  -1  14   4      377.25      339.13      5.11 o 
   0  14   4       10.81       10.59      0.75 o 
   1  14   4      128.71      126.98      2.29 o 
   2  14   4      612.93      615.31      7.47 o 
   3  14   4        3.78        3.83      0.55 o 
  -4  15   4       51.34       58.31      1.94 o 
  -3  15   4       61.52       61.63      2.45 o 
  -2  15   4      102.70       90.66      1.97 o 
  -1  15   4       76.56       60.57      2.09 o 
   0  15   4       33.24       30.32      1.72 o 
   1  15   4       22.41       23.76      0.94 o 
   2  15   4      115.15      113.19      2.28 o 
   3  15   4        1.21        1.06      0.38 o 
  -3  16   4        1.75        3.53      0.63 o 
  -2  16   4       38.06       37.51      1.29 o 
  -1  16   4        5.54        7.56      1.13 o 
   0  16   4        1.10        1.59      0.45 o 
   1  16   4        2.44        3.53      0.48 o 
   2  16   4       30.92       30.55      1.15 o 
   3  16   4       14.27       14.04      0.92 o 
  -3  17   4        5.64        8.98      1.07 o 
  -2  17   4        8.41        9.13      1.22 o 
  -1  17   4       11.81       10.54      1.05 o 
   0  17   4        4.18        6.37      0.69 o 
   1  17   4      131.95      129.30      3.56 o 
   2  17   4       13.56       12.61      0.86 o 
  -2  18   4       79.35       80.78      2.76 o 
  -1  18   4       16.61       18.74      1.35 o 
   0  18   4       22.67       28.87      1.27 o 
   1  18   4        0.25        0.60      0.42 o 
  -1  19   4        3.92        7.30      0.97 o 
   0  19   4        0.15        1.31      0.80 o 
  -6   1   5       37.40       32.06      1.35 o 
  -5   1   5       43.31       43.89      1.25 o 
  -4   1   5        0.01        0.15      0.25 o 
  -3   1   5       35.58       38.29      0.98 o 
  -2   1   5      214.28      231.24      3.00 o 
  -1   1   5        1.61        2.54      0.20 o 
   0   1   5        3.61        2.33      0.19 o 
   1   1   5      146.99      154.48      1.71 o 
   2   1   5        5.15        5.19      0.30 o 
   3   1   5      128.34      121.30      2.10 o 
   4   1   5       15.57       13.79      0.88 o 
   5   1   5        1.12        0.92      0.72 o 
  -6   2   5        0.25        0.19      0.42 o 
  -5   2   5       36.36       30.21      1.11 o 
  -4   2   5      407.94      386.78      5.62 o 
  -3   2   5      126.69      129.63      2.07 o 
  -2   2   5      562.05      533.28     10.67 o 
  -1   2   5        1.82        3.49      0.27 o 
   0   2   5        0.63        0.85      0.16 o 
   1   2   5      310.40      319.37      3.06 o 
   2   2   5        6.27        5.39      0.48 o 
   3   2   5       52.56       47.89      1.38 o 
   4   2   5        6.54        6.07      0.80 o 
   5   2   5        0.58        2.14      0.65 o 
  -6   3   5       34.53       40.58      1.94 o 
  -5   3   5       66.68       54.03      2.00 o 
  -4   3   5      258.40      240.52      3.37 o 
  -3   3   5       58.57       49.44      1.13 o 
  -2   3   5        0.70        0.48      0.15 o 
  -1   3   5        0.02        0.37      0.13 o 
   0   3   5       79.29       75.30      1.12 o 
   1   3   5        0.06        0.08      0.15 o 
   2   3   5       28.89       26.22      1.06 o 
   3   3   5        0.96        1.59      0.36 o 
   4   3   5        0.12       -0.09      0.40 o 
   5   3   5        0.30        0.75      0.54 o 
  -6   4   5        9.33       14.20      1.75 o 
  -5   4   5        9.52        9.87      0.81 o 
  -4   4   5      305.93      281.81      4.34 o 
  -3   4   5        3.12        1.85      0.36 o 
  -2   4   5        3.50        4.10      0.29 o 
  -1   4   5       53.10       49.71      0.88 o 
   0   4   5      246.67      247.78      2.72 o 
   1   4   5        7.11        7.27      0.34 o 
   2   4   5        0.09        0.31      0.22 o 
   3   4   5       10.92        9.05      0.65 o 
   4   4   5        3.39        3.20      0.65 o 
   5   4   5        0.32        0.77      0.55 o 
  -5   5   5      176.34      172.00      3.33 o 
  -4   5   5      685.35      662.57      8.84 o 
  -3   5   5       34.18       32.15      0.78 o 
  -2   5   5        7.60       10.50      0.45 o 
  -1   5   5        0.53        0.56      0.16 o 
   0   5   5       12.36       11.29      0.43 o 
   1   5   5      142.10      125.18      3.44 o 
   2   5   5        1.75        1.92      0.42 o 
   3   5   5        0.75        1.06      0.51 o 
   4   5   5        1.05        1.55      0.55 o 
   5   5   5        3.85        2.84      0.61 o 
  -5   6   5       42.16       40.06      1.44 o 
  -4   6   5        4.48        6.61      0.66 o 
  -3   6   5      542.36      543.59      5.59 o 
  -2   6   5        0.87        1.50      0.23 o 
  -1   6   5        6.41        5.13      0.32 o 
   0   6   5        0.08        0.27      0.15 o 
   1   6   5      106.35      109.08      1.72 o 
   2   6   5        0.74        0.92      0.20 o 
   3   6   5        4.20        4.12      0.46 o 
   4   6   5        0.25        0.07      0.43 o 
   5   6   5        8.58        9.46      0.95 o 
  -5   7   5       78.36       71.82      3.37 o 
  -4   7   5      165.28      159.67      3.05 o 
  -3   7   5      572.72      573.49      5.90 o 
  -2   7   5        1.09        1.22      0.22 o 
  -1   7   5      128.23      114.38      1.59 o 
   0   7   5     1014.88     1074.65      9.18 o 
   1   7   5       13.58       15.45      0.52 o 
   2   7   5       22.08       20.90      0.76 o 
   3   7   5       21.22       18.96      0.82 o 
   4   7   5       22.16       19.75      0.93 o 
  -5   8   5       20.53       21.79      2.88 o 
  -4   8   5       23.59       25.96      1.95 o 
  -3   8   5      266.98      264.82      3.60 o 
  -2   8   5        2.34        3.22      0.31 o 
  -1   8   5       19.73       19.65      0.58 o 
   0   8   5       11.36       12.43      0.59 o 
   1   8   5      166.70      171.22      2.20 o 
   2   8   5       37.18       36.66      1.03 o 
   3   8   5        4.65        3.73      0.46 o 
   4   8   5        0.16        0.32      0.32 o 
  -5   9   5       48.21       56.14      2.27 o 
  -4   9   5      107.41      111.11      2.47 o 
  -3   9   5       16.76       15.89      0.74 o 
  -2   9   5        1.83        1.01      0.23 o 
  -1   9   5      472.60      494.66      5.70 o 
   0   9   5      115.52      114.32      1.46 o 
   1   9   5        0.06        0.47      0.23 o 
   2   9   5        0.14        0.19      0.23 o 
   3   9   5        0.12        0.50      0.28 o 
   4   9   5        7.42        6.99      0.66 o 
  -5  10   5        1.27        2.22      0.83 o 
  -4  10   5        7.27       10.97      0.85 o 
  -3  10   5       21.30       16.44      0.78 o 
  -2  10   5      133.54      134.62      2.21 o 
  -1  10   5       40.13       40.46      0.89 o 
   0  10   5       90.01       90.13      1.47 o 
   1  10   5       35.80       33.32      0.97 o 
   2  10   5       35.45       33.98      1.04 o 
   3  10   5        0.03        0.68      0.30 o 
   4  10   5        0.79        0.56      0.53 o 
  -5  11   5       25.16       32.33      1.77 o 
  -4  11   5      136.21      145.16      3.05 o 
  -3  11   5        6.42        6.73      0.57 o 
  -2  11   5       18.62       18.77      0.99 o 
  -1  11   5       42.04       45.14      0.98 o 
   0  11   5        9.26        9.20      0.48 o 
   1  11   5       57.35       59.15      1.85 o 
   2  11   5        7.54        7.57      0.61 o 
   3  11   5        3.45        4.47      0.52 o 
   4  11   5        1.23        0.88      0.40 o 
  -4  12   5       36.86       47.09      1.64 o 
  -3  12   5       39.06       31.09      1.31 o 
  -2  12   5       91.99       81.99      1.84 o 
  -1  12   5       38.40       35.32      0.88 o 
   0  12   5        0.85        0.67      0.31 o 
   1  12   5       26.06       25.35      1.03 o 
   2  12   5        4.84        5.50      0.55 o 
   3  12   5        0.02        0.05      0.30 o 
  -4  13   5        0.75        1.93      0.51 o 
  -3  13   5       41.79       37.75      1.18 o 
  -2  13   5      109.02       90.31      1.82 o 
  -1  13   5        0.88        0.75      0.29 o 
   0  13   5        0.54        0.35      0.32 o 
   1  13   5       64.79       67.51      1.79 o 
   2  13   5        0.50        0.85      0.34 o 
   3  13   5       41.11       39.88      1.32 o 
  -4  14   5        2.25        3.81      0.83 o 
  -3  14   5       66.62       67.69      1.65 o 
  -2  14   5        5.07        4.35      0.69 o 
  -1  14   5        5.71        6.48      0.84 o 
   0  14   5        3.68        3.09      0.49 o 
   1  14   5       99.27      101.42      2.03 o 
   2  14   5        5.38        6.08      0.61 o 
   3  14   5       28.42       29.70      1.18 o 
  -3  15   5        1.19        0.62      0.40 o 
  -2  15   5       34.88       28.13      1.02 o 
  -1  15   5       35.94       38.00      1.69 o 
   0  15   5       11.36        9.29      0.99 o 
   1  15   5      122.30      128.89      2.42 o 
   2  15   5       25.50       25.58      1.05 o 
  -3  16   5       34.73       35.25      1.44 o 
  -2  16   5        4.99        3.90      0.60 o 
  -1  16   5        3.94        3.87      0.75 o 
   0  16   5       20.05       22.31      1.45 o 
   1  16   5        4.22        4.21      0.54 o 
   2  16   5       25.48       26.05      1.16 o 
  -2  17   5       18.26       19.43      2.17 o 
  -1  17   5       23.61       31.95      2.64 o 
   0  17   5       34.32       33.71      1.69 o 
   1  17   5        0.14        0.75      0.52 o 
  -1  18   5        0.00        0.22      0.90 o 
   0  18   5       17.77       22.07      1.52 o 
   1  18   5        8.50       11.66      1.32 o 
  -5   0   6       49.12       49.21      2.35 o 
  -4   0   6      250.73      231.20      4.77 o 
  -3   0   6        0.91        0.65      0.36 o 
  -2   0   6       75.58       71.86      1.96 o 
  -1   0   6      650.54      705.26     10.91 o 
   0   0   6      860.74      900.61     10.97 o 
   1   0   6      282.10      262.62      3.98 o 
   2   0   6      504.88      500.12      8.36 o 
   3   0   6      520.30      481.03      8.39 o 
   4   0   6        3.24        4.71      1.36 o 
  -5   1   6        1.24        1.04      0.37 o 
  -4   1   6       51.23       43.45      1.21 o 
  -3   1   6        0.53        0.08      0.22 o 
  -2   1   6      167.06      161.08      2.38 o 
  -1   1   6      476.54      485.36     11.73 o 
   0   1   6        3.71        4.26      0.26 o 
   1   1   6       50.31       48.91      0.84 o 
   2   1   6        9.77       10.66      0.63 o 
   3   1   6      335.30      322.59      4.33 o 
   4   1   6        0.75        1.18      0.54 o 
  -5   2   6       22.07       21.79      0.97 o 
  -4   2   6       40.72       31.38      1.02 o 
  -3   2   6        8.47       12.17      0.63 o 
  -2   2   6       22.29       23.89      0.75 o 
  -1   2   6      390.79      411.37      4.22 o 
   0   2   6       21.27       20.20      0.56 o 
   1   2   6        5.01        4.27      0.28 o 
   2   2   6       14.71       14.98      0.74 o 
   3   2   6       19.98       17.98      0.96 o 
   4   2   6       51.41       49.63      2.02 o 
  -5   3   6        1.37        1.19      0.64 o 
  -4   3   6        2.03        0.74      0.31 o 
  -3   3   6        0.55        1.13      0.28 o 
  -2   3   6       12.31        9.11      0.95 o 
  -1   3   6       68.90       68.20      1.11 o 
   0   3   6       21.42       21.09      0.57 o 
   1   3   6        0.05        0.37      0.16 o 
   2   3   6      312.49      307.78      4.96 o 
   3   3   6        5.91        6.70      0.64 o 
   4   3   6        7.70        8.09      0.97 o 
  -5   4   6        1.15        0.54      0.43 o 
  -4   4   6       18.32       18.50      1.16 o 
  -3   4   6      233.93      221.93      3.15 o 
  -2   4   6       25.26       24.64      0.99 o 
  -1   4   6      411.20      407.84      4.25 o 
   0   4   6        7.57        7.33      0.33 o 
   1   4   6      145.14      139.45      4.98 o 
   2   4   6        2.27        1.74      0.31 o 
   3   4   6        1.04        1.86      0.58 o 
   4   4   6        3.39        2.91      0.72 o 
  -5   5   6       29.23       30.79      1.58 o 
  -4   5   6        8.27        7.34      0.58 o 
  -3   5   6        0.19        0.43      0.29 o 
  -2   5   6      743.09      753.80      8.79 o 
  -1   5   6       55.35       54.30      1.00 o 
   0   5   6       12.13       11.47      0.67 o 
   1   5   6       30.27       25.35      1.36 o 
   2   5   6       12.80       11.27      0.59 o 
   3   5   6        9.93        8.98      0.70 o 
   4   5   6       11.30       11.38      1.16 o 
  -5   6   6        1.26        0.31      0.38 o 
  -4   6   6        1.97        3.81      0.74 o 
  -3   6   6      430.59      420.51      5.18 o 
  -2   6   6      385.71      385.66      4.65 o 
  -1   6   6      222.05      210.73      3.31 o 
   0   6   6       84.71       87.36      1.47 o 
   1   6   6      154.81      148.08      4.56 o 
   2   6   6       51.72       47.05      1.17 o 
   3   6   6        0.02        0.22      0.25 o 
   4   6   6        7.16        7.15      0.83 o 
  -5   7   6        0.33        0.63      0.41 o 
  -4   7   6        2.49        2.75      0.51 o 
  -3   7   6        3.37        3.34      0.40 o 
  -2   7   6      164.46      172.62      2.26 o 
  -1   7   6       28.78       25.18      0.68 o 
   0   7   6       28.24       28.98      0.72 o 
   1   7   6        3.00        2.42      0.28 o 
   2   7   6       38.40       36.29      1.06 o 
   3   7   6       13.57       15.39      0.79 o 
   4   7   6        0.18        0.18      0.42 o 
  -5   8   6        2.44        1.04      0.75 o 
  -4   8   6       11.95        9.85      0.82 o 
  -3   8   6      160.10      160.52      3.02 o 
  -2   8   6      574.08      544.32      6.78 o 
  -1   8   6      142.55      140.45      2.55 o 
   0   8   6        5.42        4.14      0.41 o 
   1   8   6      136.47      131.98      1.92 o 
   2   8   6        0.92        0.73      0.29 o 
   3   8   6        0.26        0.30      0.29 o 
   4   8   6       22.58       21.26      1.87 o 
  -5   9   6       58.70       66.91      4.42 o 
  -4   9   6       70.22       80.72      2.19 o 
  -3   9   6        0.19       -0.21      0.29 o 
  -2   9   6      787.95      792.92      7.87 o 
  -1   9   6        1.37        0.79      0.23 o 
   0   9   6       47.89       46.84      1.14 o 
   1   9   6        5.35        5.10      0.48 o 
   2   9   6        8.26        8.62      0.62 o 
   3   9   6        0.00        0.25      0.30 o 
   4   9   6       20.51       19.55      1.02 o 
  -5  10   6        0.36        1.15      0.59 o 
  -4  10   6        0.30        0.39      0.37 o 
  -3  10   6       32.15       29.86      1.17 o 
  -2  10   6        0.79        0.97      0.26 o 
  -1  10   6       49.57       45.55      1.06 o 
   0  10   6       26.10       26.04      1.14 o 
   1  10   6        0.26        0.15      0.26 o 
   2  10   6        0.93        1.85      0.38 o 
   3  10   6       13.98       13.73      0.82 o 
  -4  11   6       23.04       28.35      1.25 o 
  -3  11   6        3.36        3.93      0.58 o 
  -2  11   6       87.20       74.99      1.80 o 
  -1  11   6       68.35       63.40      1.23 o 
   0  11   6        7.78        7.64      1.08 o 
   1  11   6        1.78        1.87      0.36 o 
   2  11   6       45.88       45.41      1.59 o 
   3  11   6        2.62        2.70      0.50 o 
  -4  12   6       31.72       40.51      1.53 o 
  -3  12   6      121.37      118.48      2.31 o 
  -2  12   6        1.05        2.14      0.39 o 
  -1  12   6      230.98      207.49      3.07 o 
   0  12   6      101.58       98.22      2.21 o 
   1  12   6       24.73       26.44      1.13 o 
   2  12   6       27.32       28.19      1.03 o 
   3  12   6       16.47       17.09      0.95 o 
  -4  13   6        8.67       12.00      1.24 o 
  -3  13   6        1.70        1.57      0.40 o 
  -2  13   6       81.11       79.02      1.99 o 
  -1  13   6      197.33      191.81      3.45 o 
   0  13   6        1.79        2.51      0.50 o 
   1  13   6       25.67       27.23      1.17 o 
   2  13   6       52.44       50.79      1.44 o 
   3  13   6       45.36       48.52      1.49 o 
  -3  14   6       12.95       19.30      0.99 o 
  -2  14   6       19.89       23.36      0.97 o 
  -1  14   6       11.58       10.13      1.00 o 
   0  14   6      257.37      255.62      4.33 o 
   1  14   6        4.10        4.58      0.64 o 
   2  14   6       72.79       70.31      1.76 o 
  -3  15   6       37.36       43.65      1.81 o 
  -2  15   6       73.05       74.19      1.73 o 
  -1  15   6       95.51       88.31      2.75 o 
   0  15   6        1.47        1.25      0.52 o 
   1  15   6       16.00       17.45      1.09 o 
   2  15   6       11.36       11.23      0.82 o 
  -2  16   6        2.53        3.19      1.09 o 
  -1  16   6       20.63       20.39      2.84 o 
   0  16   6        4.79        5.37      0.85 o 
   1  16   6        3.05        3.58      0.62 o 
  -2  17   6       11.22       15.39      1.32 o 
  -1  17   6        0.21        0.41      0.49 o 
   0  17   6        0.25        0.62      0.53 o 
  -5   1   7       78.30       71.00      2.41 o 
  -4   1   7       49.75       47.67      1.39 o 
  -3   1   7        7.28        5.06      0.50 o 
  -2   1   7       34.18       33.28      0.96 o 
  -1   1   7      101.58      107.08      1.83 o 
   0   1   7        8.46        9.32      0.53 o 
   1   1   7        0.09        0.19      0.15 o 
   2   1   7       20.85       21.08      0.85 o 
   3   1   7        1.88        1.43      0.38 o 
   4   1   7       35.56       32.76      1.81 o 
  -5   2   7       17.33       19.04      0.96 o 
  -4   2   7       72.10       60.74      1.51 o 
  -3   2   7      129.91      119.11      2.12 o 
  -2   2   7      104.06      101.95      2.12 o 
  -1   2   7      180.19      179.14      2.60 o 
   0   2   7       15.75       17.40      0.55 o 
   1   2   7        6.68        7.66      0.49 o 
   2   2   7       44.58       44.18      1.13 o 
   3   2   7       11.42        9.43      0.78 o 
   4   2   7        4.30        4.39      0.82 o 
  -5   3   7       39.33       44.14      1.62 o 
  -4   3   7       61.09       50.74      1.37 o 
  -3   3   7      558.77      535.77      6.42 o 
  -2   3   7       21.43       20.80      0.78 o 
  -1   3   7       32.35       30.66      0.89 o 
   0   3   7        5.46        6.31      0.40 o 
   1   3   7        1.28        0.81      0.26 o 
   2   3   7        1.41        1.52      0.33 o 
   3   3   7        3.53        4.71      0.75 o 
   4   3   7        1.35        2.19      0.65 o 
  -5   4   7       18.69       19.25      1.16 o 
  -4   4   7        0.00        0.17      0.28 o 
  -3   4   7      120.35      106.13      1.99 o 
  -2   4   7       35.00       28.42      1.16 o 
  -1   4   7        1.43        1.64      0.31 o 
   0   4   7       27.89       30.54      0.76 o 
   1   4   7       28.94       28.74      0.88 o 
   2   4   7        1.38        2.16      0.35 o 
   3   4   7        1.87        1.87      0.57 o 
   4   4   7        1.67        2.53      1.22 o 
  -5   5   7        5.72        6.14      0.89 o 
  -4   5   7      239.14      236.04      3.56 o 
  -3   5   7      782.95      745.27      8.51 o 
  -2   5   7       12.24       10.88      0.62 o 
  -1   5   7        3.73        3.87      0.41 o 
   0   5   7        1.06        0.82      0.23 o 
   1   5   7        8.75        7.54      0.53 o 
   2   5   7       19.22       17.34      0.75 o 
   3   5   7        0.16        0.44      0.44 o 
   4   5   7        1.35        1.76      0.63 o 
  -5   6   7        0.16       -0.27      0.46 o 
  -4   6   7        2.40        2.33      0.60 o 
  -3   6   7       15.94       18.38      0.83 o 
  -2   6   7      238.41      218.75      3.13 o 
  -1   6   7        1.72        1.91      0.32 o 
   0   6   7        1.00        1.22      0.29 o 
   1   6   7       17.27       17.57      0.73 o 
   2   6   7       28.91       27.48      0.94 o 
   3   6   7        0.11        0.33      0.36 o 
   4   6   7        0.00        1.05      0.47 o 
  -5   7   7       12.12       11.66      1.00 o 
  -4   7   7      108.44      105.87      3.09 o 
  -3   7   7      161.94      161.20      3.03 o 
  -2   7   7      477.70      476.71      5.77 o 
  -1   7   7       17.20       18.40      0.66 o 
   0   7   7        9.39       10.02      0.70 o 
   1   7   7      157.67      150.66      2.40 o 
   2   7   7       39.08       38.87      1.14 o 
   3   7   7        8.91        8.06      0.69 o 
  -5   8   7        0.57        2.24      0.59 o 
  -4   8   7       91.80       98.19      3.22 o 
  -3   8   7       10.69       10.31      0.66 o 
  -2   8   7       63.54       62.44      1.47 o 
  -1   8   7        0.84        0.94      0.34 o 
   0   8   7        5.09        4.96      0.46 o 
   1   8   7       25.63       25.64      1.65 o 
   2   8   7       43.33       42.49      1.22 o 
   3   8   7        6.00        7.87      0.66 o 
  -4   9   7       35.57       42.58      1.90 o 
  -3   9   7      112.93      116.96      2.57 o 
  -2   9   7       23.88       24.31      1.03 o 
  -1   9   7       33.29       30.47      0.83 o 
   0   9   7      124.92      130.63      2.21 o 
   1   9   7       33.79       33.75      1.44 o 
   2   9   7        1.68        2.10      0.41 o 
   3   9   7        0.02       -0.20      0.28 o 
  -4  10   7        0.81        0.73      0.44 o 
  -3  10   7        0.41        1.12      0.42 o 
  -2  10   7        1.65        1.51      0.33 o 
  -1  10   7       91.22       90.73      1.56 o 
   0  10   7       63.78       66.57      1.49 o 
   1  10   7        1.88        2.03      0.51 o 
   2  10   7        0.37        1.16      0.43 o 
   3  10   7        9.62       10.13      0.76 o 
  -4  11   7       15.27       20.45      1.19 o 
  -3  11   7      180.34      194.84      3.67 o 
  -2  11   7       13.58       15.33      0.92 o 
  -1  11   7       23.40       23.53      0.87 o 
   0  11   7        1.75        1.33      0.39 o 
   1  11   7        0.01        0.43      0.36 o 
   2  11   7        7.62        8.28      0.80 o 
   3  11   7        0.50        0.63      0.36 o 
  -4  12   7        3.23        7.69      0.95 o 
  -3  12   7        7.20        8.00      0.77 o 
  -2  12   7       14.01       12.80      0.88 o 
  -1  12   7       23.07       22.83      1.04 o 
   0  12   7       13.63       14.87      0.93 o 
   1  12   7        0.24       -0.06      0.35 o 
   2  12   7       16.45       16.68      1.06 o 
  -3  13   7        1.76        3.54      0.59 o 
  -2  13   7       39.95       37.87      1.37 o 
  -1  13   7       52.64       48.11      2.55 o 
   0  13   7        3.71        5.72      0.69 o 
   1  13   7        0.60        1.19      0.44 o 
   2  13   7        9.90       10.62      1.28 o 
  -3  14   7        0.00        0.30      0.41 o 
  -2  14   7       43.27       45.34      2.86 o 
  -1  14   7        4.30        3.94      0.80 o 
   0  14   7       10.67       12.70      1.16 o 
   1  14   7        0.01        0.74      0.44 o 
   2  14   7       12.30       13.89      1.71 o 
  -2  15   7        5.71        6.09      0.88 o 
  -1  15   7       17.07       13.80      1.22 o 
   0  15   7        7.23        7.61      0.79 o 
   1  15   7        2.80        2.47      0.58 o 
  -1  16   7        0.01        0.76      0.54 o 
   0  16   7        0.30        0.16      0.47 o 
  -5   0   8        5.84        5.67      0.91 o 
  -4   0   8       24.83       28.07      1.46 o 
  -3   0   8      207.40      202.40      4.46 o 
  -2   0   8        9.51        9.30      0.86 o 
  -1   0   8       24.26       19.15      1.07 o 
   0   0   8      191.95      189.51      3.97 o 
   1   0   8      236.13      222.00      4.40 o 
   2   0   8       37.87       38.30      1.61 o 
   3   0   8      119.47      115.80      4.98 o 
  -5   1   8        5.47        7.00      0.83 o 
  -4   1   8        4.00        4.68      0.56 o 
  -3   1   8       17.19       14.65      0.78 o 
  -2   1   8        0.02        0.25      0.24 o 
  -1   1   8       59.11       57.75      1.33 o 
   0   1   8       93.37       92.50      1.73 o 
   1   1   8        6.49        8.49      0.67 o 
   2   1   8        0.44        0.77      0.32 o 
   3   1   8        0.07        0.33      0.40 o 
  -5   2   8        7.27       11.52      0.84 o 
  -4   2   8       35.55       30.68      2.15 o 
  -3   2   8       21.51       18.38      0.86 o 
  -2   2   8        1.95        3.10      0.43 o 
  -1   2   8       25.99       25.81      0.90 o 
   0   2   8       51.14       50.00      1.21 o 
   1   2   8        0.26        0.63      0.31 o 
   2   2   8        0.02       -0.28      0.33 o 
   3   2   8        0.50        0.46      0.42 o 
  -5   3   8       11.88       12.17      0.85 o 
  -4   3   8        0.42        1.19      0.37 o 
  -3   3   8       19.07       19.04      0.88 o 
  -2   3   8        2.63        2.04      0.36 o 
  -1   3   8        2.47        3.24      0.41 o 
   0   3   8       60.41       61.55      1.72 o 
   1   3   8        0.39        0.61      0.26 o 
   2   3   8        0.12        0.26      0.34 o 
   3   3   8       35.40       34.64      1.70 o 
  -5   4   8       10.35       18.28      1.20 o 
  -4   4   8        4.60        3.27      0.47 o 
  -3   4   8       33.97       33.71      1.18 o 
  -2   4   8      196.85      192.69      3.16 o 
  -1   4   8        0.58        1.13      0.30 o 
   0   4   8       43.09       40.44      1.15 o 
   1   4   8        0.23        0.23      0.26 o 
   2   4   8       24.10       24.02      1.27 o 
   3   4   8        3.02        2.82      0.67 o 
  -5   5   8       32.68       28.94      1.45 o 
  -4   5   8       16.01       18.99      1.18 o 
  -3   5   8        8.76        8.24      0.64 o 
  -2   5   8        4.05        4.36      0.49 o 
  -1   5   8      204.82      204.43      4.80 o 
   0   5   8       57.75       58.08      1.59 o 
   1   5   8        5.18        6.16      0.53 o 
   2   5   8        0.46        0.26      0.34 o 
   3   5   8        3.04        2.87      0.57 o 
  -4   6   8       16.31       14.07      1.03 o 
  -3   6   8        0.02        0.75      0.65 o 
  -2   6   8      269.77      267.88      4.12 o 
  -1   6   8      274.61      283.17      3.84 o 
   0   6   8       70.36       70.55      1.79 o 
   1   6   8       27.14       24.23      0.90 o 
   2   6   8       31.57       28.12      1.16 o 
   3   6   8        7.85        5.61      0.72 o 
  -4   7   8        3.45        2.36      0.54 o 
  -3   7   8        0.91        0.93      0.34 o 
  -2   7   8        0.80        1.25      0.36 o 
  -1   7   8       69.97       70.26      1.94 o 
   0   7   8       10.23       10.39      0.75 o 
   1   7   8       19.98       20.93      0.84 o 
   2   7   8        0.01        0.04      0.35 o 
   3   7   8        1.77        2.38      0.54 o 
  -4   8   8        2.99        5.86      0.76 o 
  -3   8   8       20.51       19.12      0.91 o 
  -2   8   8      130.71      131.37      2.33 o 
  -1   8   8      267.68      262.92      3.68 o 
   0   8   8       52.20       53.95      1.75 o 
   1   8   8        0.61        0.88      0.41 o 
   2   8   8       28.96       25.13      1.43 o 
   3   8   8        0.08        0.98      0.55 o 
  -4   9   8       58.85       65.42      2.50 o 
  -3   9   8       71.20       82.67      3.03 o 
  -2   9   8        2.35        2.04      0.39 o 
  -1   9   8      210.91      212.37      3.73 o 
   0   9   8        7.83        7.24      0.59 o 
   1   9   8       11.91       13.31      0.91 o 
   2   9   8        0.19        0.07      0.33 o 
  -4  10   8        2.32        3.50      0.65 o 
  -3  10   8        2.65        2.51      0.73 o 
  -2  10   8       28.08       28.11      1.01 o 
  -1  10   8        5.36        6.33      0.67 o 
   0  10   8        7.29        7.60      0.72 o 
   1  10   8        3.93        4.84      0.88 o 
   2  10   8        0.02        0.57      0.41 o 
  -3  11   8       23.33       28.27      1.35 o 
  -2  11   8        0.03        0.82      0.41 o 
  -1  11   8       46.25       43.79      1.93 o 
   0  11   8       43.11       40.83      1.44 o 
   1  11   8        5.26        5.38      0.69 o 
   2  11   8        0.76        0.72      0.42 o 
  -3  12   8       37.89       49.63      2.12 o 
  -2  12   8       84.03       84.97      3.47 o 
  -1  12   8       14.45       15.18      1.35 o 
   0  12   8       26.10       26.12      1.85 o 
   1  12   8        9.74       10.70      0.89 o 
   2  12   8        4.92        6.87      0.81 o 
  -2  13   8        0.33       -0.02      0.57 o 
  -1  13   8       41.75       44.45      1.89 o 
   0  13   8       87.20       88.91      2.73 o 
   1  13   8       14.85       17.53      1.11 o 
  -2  14   8        7.40       12.31      2.88 o 
  -1  14   8        1.37        0.80      0.77 o 
   0  14   8       21.17       19.95      1.88 o 
  -4   1   9       71.08       59.50      1.61 o 
  -3   1   9       23.45       24.19      1.01 o 
  -2   1   9        9.67        9.35      0.72 o 
  -1   1   9        7.61        9.27      0.64 o 
   0   1   9       29.03       28.38      0.96 o 
   1   1   9        3.60        4.63      0.71 o 
   2   1   9        1.16        1.02      0.52 o 
   3   1   9        2.49        2.08      0.69 o 
  -4   2   9       46.29       46.83      1.43 o 
  -3   2   9       61.95       51.56      1.42 o 
  -2   2   9        0.43        0.08      0.27 o 
  -1   2   9       37.47       37.30      1.18 o 
   0   2   9       11.96       13.91      0.74 o 
   1   2   9       11.26       12.48      0.90 o 
   2   2   9        1.70        2.67      0.72 o 
   3   2   9        5.98        6.23      1.39 o 
  -4   3   9        8.29       10.59      0.79 o 
  -3   3   9       19.59       19.36      0.92 o 
  -2   3   9      370.97      361.11      5.93 o 
  -1   3   9        1.47        2.16      0.38 o 
   0   3   9       23.57       25.35      1.08 o 
   1   3   9        3.36        4.15      1.03 o 
   2   3   9        0.49       -0.05      0.49 o 
   3   3   9        0.44        1.44      0.63 o 
  -4   4   9       21.75       23.55      1.08 o 
  -3   4   9       12.66       10.09      0.86 o 
  -2   4   9        4.20        4.52      0.62 o 
  -1   4   9       29.73       27.46      1.25 o 
   0   4   9        0.64        0.39      0.34 o 
   1   4   9        4.41        4.66      0.58 o 
   2   4   9        1.19        1.09      0.51 o 
  -4   5   9       21.40       19.84      1.01 o 
  -3   5   9       98.61       99.63      2.08 o 
  -2   5   9      388.10      372.14      5.16 o 
  -1   5   9       36.97       39.55      1.18 o 
   0   5   9        1.75        1.72      0.41 o 
   1   5   9        0.56        0.51      0.46 o 
   2   5   9        2.41        2.24      0.95 o 
  -4   6   9        0.02        0.38      0.43 o 
  -3   6   9        9.86       10.37      0.75 o 
  -2   6   9       23.07       22.31      0.95 o 
  -1   6   9       32.62       28.83      1.01 o 
   0   6   9       10.54       10.08      0.79 o 
   1   6   9        1.96        2.21      0.46 o 
   2   6   9       10.42       10.38      1.14 o 
  -4   7   9       23.03       26.75      2.93 o 
  -3   7   9       62.38       54.97      1.51 o 
  -2   7   9       73.72       69.13      1.64 o 
  -1   7   9      212.63      211.69      3.80 o 
   0   7   9        8.94       10.56      0.82 o 
   1   7   9        3.67        3.37      0.73 o 
   2   7   9       10.19       11.02      0.90 o 
  -3   8   9      113.59      118.51      2.35 o 
  -2   8   9        1.43        1.36      0.40 o 
  -1   8   9        1.00        1.40      0.43 o 
   0   8   9        9.55       11.26      0.94 o 
   1   8   9        9.73        9.46      1.06 o 
   2   8   9       11.18       11.40      0.92 o 
  -3   9   9        7.76        9.51      0.90 o 
  -2   9   9       61.21       62.51      1.58 o 
  -1   9   9       16.87       18.94      1.06 o 
   0   9   9       33.66       32.24      1.30 o 
   1   9   9       13.27       13.20      1.26 o 
   2   9   9        3.35        4.35      0.65 o 
  -3  10   9        0.17       -0.35      0.41 o 
  -2  10   9        1.29        1.67      0.43 o 
  -1  10   9        3.08        4.56      0.62 o 
   0  10   9       21.98       26.23      2.63 o 
   1  10   9       18.01       18.79      1.45 o 
  -2  11   9       92.73      105.31      4.54 o 
  -1  11   9        8.86        8.19      0.80 o 
   0  11   9        7.79       10.05      1.14 o 
   1  11   9        0.64        1.35      0.96 o 
  -2  12   9        0.37        0.98      1.00 o 
  -1  12   9        1.10        0.67      0.56 o 
   0  12   9        1.17        2.30      0.69 o 
  -4   0  10       18.80       17.80      1.42 o 
  -3   0  10        0.10        0.30      0.52 o 
  -2   0  10       62.55       65.66      2.50 o 
  -1   0  10        4.21        4.72      0.73 o 
   0   0  10        2.43        2.67      0.64 o 
   1   0  10       42.09       36.94      2.47 o 
   2   0  10       44.21       41.01      2.64 o 
  -4   1  10        4.21        5.93      0.64 o 
  -3   1  10       15.66       17.25      0.95 o 
  -2   1  10        3.59        2.86      0.46 o 
  -1   1  10        0.95        1.49      0.37 o 
   0   1  10        9.58        8.88      0.80 o 
   1   1  10       11.85       14.72      1.22 o 
   2   1  10        4.75        5.52      1.31 o 
  -4   2  10        3.13        5.55      0.67 o 
  -3   2  10       23.20       21.12      1.01 o 
  -2   2  10       11.63       12.59      0.80 o 
  -1   2  10        0.19        0.19      0.30 o 
   0   2  10       10.70       11.61      0.93 o 
   1   2  10        4.37        4.37      0.75 o 
   2   2  10        0.16        1.17      0.90 o 
  -3   3  10        0.11        0.85      0.34 o 
  -2   3  10       22.26       25.13      1.02 o 
  -1   3  10        0.77        1.32      0.37 o 
   0   3  10        0.02       -0.03      0.34 o 
   1   3  10       21.60       21.36      1.98 o 
   2   3  10        0.13        0.74      0.56 o 
  -3   4  10        3.54        3.36      0.52 o 
  -2   4  10       26.14       26.99      1.19 o 
  -1   4  10       82.78       88.59      2.77 o 
   0   4  10        0.01        0.39      0.35 o 
   1   4  10        0.88        1.08      0.43 o 
   2   4  10        0.46        0.11      0.83 o 
  -3   5  10        2.83        3.42      0.54 o 
  -2   5  10        1.69        2.48      0.44 o 
  -1   5  10        9.99       10.56      1.38 o 
   0   5  10       28.96       29.98      1.26 o 
   1   5  10       15.92       18.67      1.08 o 
  -3   6  10       24.71       26.64      1.13 o 
  -2   6  10        0.48        0.52      0.33 o 
  -1   6  10       99.57      103.72      2.50 o 
   0   6  10      119.16      120.26      3.66 o 
   1   6  10       12.86       15.05      1.01 o 
  -3   7  10        3.00        1.98      0.45 o 
  -2   7  10        5.36        6.00      0.63 o 
  -1   7  10        0.02        0.01      0.38 o 
   0   7  10       13.20       15.44      1.44 o 
   1   7  10        3.73        4.70      0.86 o 
  -2   8  10        9.83       10.98      0.80 o 
  -1   8  10       54.96       54.65      1.78 o 
   0   8  10       81.89       81.79      3.35 o 
   1   8  10       10.04       11.10      1.20 o 
  -2   9  10       26.83       29.39      1.34 o 
  -1   9  10        3.61        3.63      0.61 o 
   0   9  10       29.05       29.45      2.02 o 
  -1  10  10       13.57       16.45      1.08 o 
  -2   1  11        5.95        7.06      0.72 o 
  -1   1  11        2.60        3.56      0.53 o 
   0   1  11        0.27       -0.06      0.49 o 
  -2   2  11       23.93       21.72      1.06 o 
  -1   2  11       10.88       14.41      0.87 o 
   0   2  11        8.24        9.76      0.89 o 
  -2   3  11        0.70        1.20      0.42 o 
  -1   3  11      103.96      111.86      2.71 o 
   0   3  11        0.06        0.31      0.57 o 
  -2   4  11       18.83       17.67      0.98 o 
  -1   4  11        5.67        6.87      0.81 o 
   0   4  11        8.18       11.22      1.00 o 
  -2   5  11        8.19       11.20      0.84 o 
  -1   5  11       93.05       96.84      2.50 o 
   0   5  11       18.91       21.14      1.20 o 
  -1   6  11       15.75       15.30      1.55 o 
                                                 
